# Supplementary material for: Natural allelic variation in the CBF2 transcription factor is a pivotal factor controlling cold resistance in potato
Source: Plant Physiol. 2025 Oct 15;199(2):kiaf428. doi: 10.1093/plphys/kiaf428 (PMC12559889; doi:10.1093/plphys/kiaf428)
Supplement: kiaf428_Supplementary_Data [file kiaf428_supplementary_data.zip]

Archive with 7 entries (7 files):
- Supplemental material.pdf
- Supplemental Table 1.xlsx
- Supplemental Table 2.xlsx
- Supplemental Table 3.xlsx
- Supplemental Table 4.xlsx
- Supplemental Table 5.xlsx
- Supplementary Data 1.docx
