# Supplementary material for: Natural allelic variation in the CBF2 transcription factor is a pivotal factor controlling cold resistance in potato
Source: Plant Physiol. 2025 Oct 15;199(2):kiaf428. doi: 10.1093/plphys/kiaf428 (PMC12559889; doi:10.1093/plphys/kiaf428)
Supplement: kiaf428_Supplementary_Data [file kiaf428_supplementary_data.zip › Supplemental Table 1.xlsx]

## Sheet: Supplemental Table 1
Amino acid types of site A in CBF2 homologous in S. melongena, 2 cultivar tomatoes and 35 potato germplasms
Accession	Species	Accession Number	Amino acid in site A	NA	CA	ACC
Akasa Frostness	S. tuberosum		SH	MR	R	MR
ALB464-3	S. albicans	CGN 960685	SH	R	R	MR
ACA1-2	S. acaule f.acaule	PI 246504	SH	R	R	MR
ACL-27	S. acaule		SH	R	R	MR
Lucky	S.Juzepczukii	599259	SH	R	R	MR
PG4049	S. commersonii	PI 473412	SLEE	R	R	R
MLM266-2	S. malmeanum	CPC 7520	SLEE	R	R	R
CMM5	S. commersonii		SLEE	R	R	R
CMM60-2	S. commersonii		SLEE	R	R	R
S. melongena	S. melongena		none	HS	HS	HS
S. lycopersicum	S. lycopersicum		none	HS	HS	HS
S. pimpinellifolium	S. pimpinellifolium		none	HS	HS	HS
C88	S. tuberosum		none	S	S	S
PG4036	S. Vernei		none	S	S	S
E3	S. tuberosum		none	S	S	S
PG6247	S. tuberosum		none	S	S	S
C88	S. tuberosum		none	S	S	S
RH89-039-16	S. tuberosum		L	S	S	S
RH10-15	S. tuberosum		L	S	S	S
10908-06	S. tuberosum		L	S	S	S
A6-26	Solanum tuberosum Group stenotomum		L	S	S	S
E4-63	Solanum tuberosum Group phureja		L	S	S	S
E86-69	Solanum tuberosum Group phureja		L	S	S	S
RH10-15	Solanum tuberosum		L	S	S	S
PG6002	Solanum tuberosum Group ajanhuri	CIP 702683	L	S	S	S
PG6029	Solanum tuberosum Group stenotomum	CIP 703473	L	S	S	S
PG6055	Solanum tuberosum Group stenotomum	CIP 700235	L	S	S	S
PG6059	Solanum tuberosum Group stenotomum	CIP 700407	L	S	S	S
PG6090	Solanum tuberosum Group stenotomum	CIP 703808	L	S	S	S
PG6148	Solanum tuberosum Group goniocalyx	CIP 703825	L	S	S	S
PG6163	Solanum tuberosum Group goniocalyx	CIP 705934	L	S	S	S
PG6169	Solanum tuberosum Group phureja	PI 225677	L	S	S	S
PG6216	Solanum tuberosum Group phureja	CIP 704228	L	S	S	S
PG6225	Solanum tuberosum Group phureja	CIP 704120	L	S	S	S
PG6244	Solanum tuberosum Group phureja	CIP 703509	L	S	S	S
PG6245	Solanum tuberosum Group phureja	PI 225669	L	S	S	S
PG6246	Solanum tuberosum Group phureja	PI 283119	L	S	S	S
PG6359	Solanum tuberosum Group stenotomum	CIP 705468	L	S	S	S
* HS: hypersensitive; S: sensitive; R: resistant; MR: middle resistant
