# Supplementary material for: Natural allelic variation in the CBF2 transcription factor is a pivotal factor controlling cold resistance in potato
Source: Plant Physiol. 2025 Oct 15;199(2):kiaf428. doi: 10.1093/plphys/kiaf428 (PMC12559889; doi:10.1093/plphys/kiaf428)
Supplement: kiaf428_Supplementary_Data [file kiaf428_supplementary_data.zip › Supplemental Table 2.xlsx]

## Sheet: Supplemental Table 2
Statistics of cold resistance of 14 kinds of potato materials
Accession	Species	LT50 of NA (℃)	LT50 of CA (℃)	LT50 of ACC (℃)
ALB464-3	S. albicans	-5.77±0.81	-8.05±0.26	2.28
Alaska	S. tuberosum	-3.43±0.58	-4.62±0.95	1.19
ACA1-2	S. acaule f.acaule	-4.31±0.11	-5.28±0.03	0.97
ACL-27	S. acaule	-5.60±0.52	-7.21±0.57	1.61
Lucky	S. Juzepczukii	-4.79±0.06	-6.21±0.30	1.42
RH89-039-16	S. tuberosum	-2.25±0.21	-2.57±0.27	0.32
RH10-15	S. tuberosum	-2.33±0.08	-2.53±0.13	0.20
10908-06	S. tuberosum	-2.69±0.12	-3.31±0.23	0.62
PG4036	S. Vernei	-2.37±0.15	-3.03±0.21	0.66
C88	S. tuberosum	-2.47±0.14	-3.00±0.13	0.53
E3	S. tuberosum	-2.56±0.14	-3.13±0.13	0.57
CMM5	S. commersonii	-5.27±0.32	-9.76±0.19	4.51
MLM266-2	S. malmeanum	-5.12±0.18	-9±1.21	3.88
CMM60-2	S. commersonii	-5.34±0.47	-9.31±0.30	3.97
