# Supplementary material for: Natural allelic variation in the CBF2 transcription factor is a pivotal factor controlling cold resistance in potato
Source: Plant Physiol. 2025 Oct 15;199(2):kiaf428. doi: 10.1093/plphys/kiaf428 (PMC12559889; doi:10.1093/plphys/kiaf428)
Supplement: kiaf428_Supplementary_Data [file kiaf428_supplementary_data.zip › Supplemental Table 3.xlsx]

## Sheet: ScCBF2 - Motif 1
mode | affinity | dist from best mode
| (kcal/mol) | rmsd l.b.| rmsd u.b.
-----+------------+----------+----------
1 -9.1 0.000 0.000
2 -8.9 8.148 21.553
3 -8.6 6.027 12.612
4 -8.6 6.911 19.097
5 -8.3 7.028 15.358
6 -8.3 11.480 22.073
7 -8.2 11.886 22.794
8 -8.1 7.550 17.010
9 -8.1 5.447 15.891

## Sheet: StCBF2 - Motif 1
mode | affinity | dist from best mode
| (kcal/mol) | rmsd l.b.| rmsd u.b.
-----+------------+----------+----------
1 -8.7 0.000 0.000
2 -8.5 2.655 7.020
3 -8.5 20.459 27.023
4 -8.5 3.741 7.246
5 -8.5 6.590 11.808
6 -8.4 3.477 6.108
7 -8.3 21.668 26.121
8 -8.2 6.203 14.616
9 -8.2 6.844 14.961

## Sheet: ScCBF2m - Motif 1
mode | affinity | dist from best mode
| (kcal/mol) | rmsd l.b.| rmsd u.b.
-----+------------+----------+----------
1 -7.8 0.000 0.000
2 -7.7 3.552 8.980
3 -7.7 4.672 11.390
4 -7.6 7.591 17.176
5 -7.6 4.028 14.975
6 -7.6 4.783 17.154
7 -7.6 3.620 8.540
8 -7.5 3.925 9.771
9 -7.5 4.155 15.484

## Sheet: StCBF2m - Motif 1
mode | affinity | dist from best mode
| (kcal/mol) | rmsd l.b.| rmsd u.b.
-----+------------+----------+----------
1 -8.5 0.000 0.000
2 -8.5 2.323 6.357
3 -7.9 1.535 2.516
4 -7.7 6.605 10.104
5 -6.8 6.665 10.016
6 -6.6 19.221 25.022
7 -6.6 11.455 16.770
8 -6.6 11.683 17.656
9 -6.6 11.547 17.171

## Sheet: ScCBF2 - Motif 2
mode | affinity | dist from best mode
| (kcal/mol) | rmsd l.b.| rmsd u.b.
-----+------------+----------+----------
1 -9.1 0.000 0.000
2 -8.5 2.012 2.618
3 -8.4 3.757 7.776
4 -8.3 1.542 2.242
5 -8.2 9.556 24.706
6 -8.2 6.919 14.508
7 -8.2 3.579 7.053
8 -8.1 6.695 14.544
9 -8.1 3.065 15.461

## Sheet: StCBF2 - Motif 2
mode | affinity | dist from best mode
| (kcal/mol) | rmsd l.b.| rmsd u.b.
-----+------------+----------+----------
1 -8.2 0.000 0.000
2 -7.5 1.963 3.091
3 -7.4 3.090 6.212
4 -7.3 11.907 21.475
5 -7.3 10.054 19.098
6 -7.2 2.496 5.021
7 -7.1 2.756 6.364
8 -7.0 20.865 27.378
9 -7.0 4.420 17.310

## Sheet: ScCBF2m - Motif 2
mode | affinity | dist from best mode
| (kcal/mol) | rmsd l.b.| rmsd u.b.
-----+------------+----------+----------
1 -8.0 0.000 0.000
2 -7.9 2.608 4.971
3 -7.7 2.674 3.988
4 -7.6 2.964 5.727
5 -7.5 3.095 14.659
6 -7.5 4.602 13.854
7 -7.5 6.014 13.215
8 -7.5 10.584 18.589
9 -7.4 3.463 6.143

## Sheet: StCBF2m - Motif 2
mode | affinity | dist from best mode
| (kcal/mol) | rmsd l.b.| rmsd u.b.
-----+------------+----------+----------
1 -9.1 0.000 0.000
2 -8.6 3.405 6.136
3 -8.3 2.347 3.852
4 -7.8 3.034 4.562
5 -7.8 19.950 27.411
6 -7.8 19.725 28.014
7 -7.7 20.113 26.930
8 -7.7 16.609 24.298
9 -7.7 16.457 24.506

## Sheet: SaCBF2-Motif 1
mode | affinity | dist from best mode
| (kcal/mol) | rmsd l.b.| rmsd u.b.
-----+------------+----------+----------
1 -5.8 0.000 0.000
2 -5.4 3.239 10.732
3 -5.2 4.458 7.887
4 -5.0 2.524 7.632
5 -4.9 4.498 9.046
6 -4.9 3.638 9.745
7 -4.9 4.146 10.543
8 -4.9 3.802 10.849
9 -4.8 3.377 10.219

## Sheet: SaCBF2_sh-Motif 1
mode | affinity | dist from best mode
| (kcal/mol) | rmsd l.b.| rmsd u.b.
-----+------------+----------+----------
1 -5.9 0.000 0.000
2 -5.5 4.020 9.588
3 -5.3 6.861 13.693
4 -5.3 3.282 10.466
5 -5.3 3.147 7.739
6 -5.2 9.155 17.614
7 -5.2 4.263 13.112
8 -5.2 8.837 16.747
9 -5.1 14.559 23.320

[truncated: 4 more sheets: SaCBF_SLEE-Motif 1, SaCBF2-Motif 2, SaCBF2_sh-Motif 2, SaCBF_SLEE-Motif 2]
