# Supplementary material for: Natural allelic variation in the CBF2 transcription factor is a pivotal factor controlling cold resistance in potato
Source: Plant Physiol. 2025 Oct 15;199(2):kiaf428. doi: 10.1093/plphys/kiaf428 (PMC12559889; doi:10.1093/plphys/kiaf428)
Supplement: kiaf428_Supplementary_Data [file kiaf428_supplementary_data.zip › Supplemental Table 4.xlsx]

## Sheet: ScCBF2 vs E3 CK
gene	log2FoldChange	pvalue
Soltu.DM.03G037260.1	7.5823	3.68e-08
Soltu.DM.03G016730.1	7.50914	1.14e-10
Soltu.DM.02G019740.1	5.99353	4.23e-15
Soltu.DM.01G034240.1	4.63903	5.41e-31
Soltu.DM.05G003140.1	4.45514	2.59e-17
Soltu.DM.01G034860.1	4.29489	6.03e-08
Soltu.DM.10G022640.1	4.29412	1.02e-12
Soltu.DM.02G024670.1	4.22187	5.07e-11
Soltu.DM.02G014700.1	4.18423	6.6e-15
Soltu.DM.09G030490.1	3.87198	1.59e-12
Soltu.DM.10G018840.1	3.80069	1.81e-15
Soltu.DM.06G034600.1	3.77138	4.84e-07
Soltu.DM.02G024660.1	3.52786	5.88e-17
Soltu.DM.04G006690.1	3.39881	4.75e-13
Soltu.DM.03G028650.2	3.10239	5.44e-05
Soltu.DM.06G034630.1	3.06104	3.5e-10
Soltu.DM.12G021500.2	2.94832	0.000580877
Soltu.DM.06G034630.2	2.93233	0.000216553
Soltu.DM.09G011580.1	2.80768	1.61e-05
Soltu.DM.06G023780.1	2.80358	0.000541777
Soltu.DM.10G018870.1	2.77637	6.81e-11
Soltu.DM.01G007170.1	2.67712	1.57e-07
Soltu.DM.08G020030.1	2.67683	2.12e-09
Soltu.DM.02G019400.1	2.61429	3.24e-08
Soltu.DM.02G016210.1	2.49891	6.16e-07
Soltu.DM.08G020040.1	2.48153	0.000117131
Soltu.DM.02G014930.1	2.43044	1.74e-05
Soltu.DM.02G014910.1	2.38221	6.05e-08
Soltu.DM.11G005650.3	2.36977	0.000845825
Soltu.DM.08G017780.2	2.34672	0.00108064
Soltu.DM.06G022910.1	2.3428	1.53e-05
Soltu.DM.12G027050.1	2.33732	6.59e-06
Soltu.DM.12G000900.1	2.33699	9.96e-05
Soltu.DM.12G009510.1	2.32889	5.15e-07
Soltu.DM.04G032780.1	2.28942	8.21e-07
Soltu.DM.03G030760.1	2.26559	5.74e-07
Soltu.DM.10G018670.1	2.24711	0.00118921
Soltu.DM.01G047180.1	2.23879	7.47e-05
Soltu.DM.05G009500.1	2.2189	8.86e-05
Soltu.DM.02G014900.1	2.21105	9.55e-10
Soltu.DM.08G013810.1	2.19897	2.95e-12
Soltu.DM.03G003940.1	2.18764	1.27e-05
Soltu.DM.12G012040.1	2.18208	0.00108065
Soltu.DM.09G022840.1	2.17876	3.8e-05
Soltu.DM.04G027280.1	2.1667	6.94e-14
Soltu.DM.02G019400.2	2.15197	6.4e-06
Soltu.DM.02G016230.1	2.13863	4.87e-05
Soltu.DM.08G000480.1	2.13803	1.19e-06
Soltu.DM.03G003950.1	2.10084	5.57e-05
Soltu.DM.05G004740.1	2.09954	0.00129556
Soltu.DM.04G012440.1	2.09621	9.19e-05
Soltu.DM.09G007020.1	2.08658	7.15e-06
Soltu.DM.09G007030.1	2.0838	6.96e-06
Soltu.DM.05G023180.1	2.07754	4.46e-05
Soltu.DM.10G022900.1	2.06203	1.08e-06
Soltu.DM.06G025360.1	2.05284	0.00012544
Soltu.DM.09G008330.1	2.03179	0.000130709
Soltu.DM.12G009420.1	2.01829	5e-06
Soltu.DM.01G047130.1	2.00469	0.000668455
Soltu.DM.02G016320.1	1.9899	2.02e-07
Soltu.DM.01G035070.1	1.94401	2.94e-08
Soltu.DM.12G009520.2	1.9419	7.62e-05
Soltu.DM.03G032080.1	1.93493	0.000270932
Soltu.DM.01G047240.2	1.93437	1.78e-05
Soltu.DM.07G017650.1	1.93138	3.89e-05
Soltu.DM.06G025880.1	1.91935	2.37e-06
Soltu.DM.01G044620.1	1.89715	0.000251173
Soltu.DM.04G029340.1	1.88861	2.4e-07
Soltu.DM.02G004910.1	1.887	1.01e-05
Soltu.DM.07G022200.1	1.87803	1.61e-07
Soltu.DM.02G004650.1	1.86427	0.000246807
Soltu.DM.11G020640.1	1.84797	2.74e-05
Soltu.DM.01G007270.1	1.82077	1.21e-05
Soltu.DM.01G030410.1	1.81894	2.44e-06
Soltu.DM.05G002320.1	1.81863	0.00169021
Soltu.DM.03G017710.1	1.81678	5.25e-05
Soltu.DM.04G029150.1	1.81289	4.74e-07
Soltu.DM.03G030060.1	1.81205	0.000958981
Soltu.DM.01G006740.1	1.8076	0.000412921
Soltu.DM.09G025630.1	1.80345	1.7e-05
Soltu.DM.05G002310.1	1.80234	1.86e-06
Soltu.DM.08G013810.2	1.76284	6.82e-06
Soltu.DM.10G018820.1	1.75894	0.000110777
Soltu.DM.04G024250.1	1.745	0.000197402
Soltu.DM.01G005180.1	1.74379	2.3e-05
Soltu.DM.01G005210.1	1.7375	0.00117074
Soltu.DM.03G001440.1	1.73549	0.00106011
Soltu.DM.07G003570.1	1.70599	0.000240201
Soltu.DM.09G001290.1	1.70437	0.00150244
Soltu.DM.06G018440.2	1.70138	7.74e-10
Soltu.DM.10G027460.1	1.68292	0.00017963
Soltu.DM.10G028080.1	1.67212	0.00166223
Soltu.DM.07G003120.1	1.66909	0.00129713
Soltu.DM.10G015470.1	1.62835	6.04e-05
Soltu.DM.03G037690.2	1.61961	0.000314457
Soltu.DM.09G001300.1	1.61917	1.41e-05
Soltu.DM.01G044600.1	1.61325	5.63e-07
Soltu.DM.12G005300.1	1.6029	2.48e-08
Soltu.DM.01G005240.1	1.60177	1.93e-05
Soltu.DM.09G001320.1	1.58546	5.92e-08
Soltu.DM.01G004860.2	1.57336	0.000398783
Soltu.DM.08G015190.1	1.56567	0.000976004
Soltu.DM.11G000570.1	1.56557	3.94e-08
Soltu.DM.04G000840.1	1.55684	0.00196733
Soltu.DM.12G009380.1	1.53698	0.000727771
Soltu.DM.08G025180.1	1.53398	0.00018232
Soltu.DM.04G037380.1	1.52912	3.38e-07
Soltu.DM.10G018790.1	1.52884	0.000339073
Soltu.DM.08G026500.1	1.52865	6.38e-05
Soltu.DM.12G007830.1	1.52469	0.000477726
Soltu.DM.09G028710.1	1.51671	1.67e-05
Soltu.DM.02G022920.1	1.51016	1.61e-05
Soltu.DM.05G002330.1	1.48978	0.000325033
Soltu.DM.12G002640.1	1.48565	5.45e-08
Soltu.DM.02G024820.1	1.47467	0.000379846
Soltu.DM.04G029160.1	1.47402	1.69e-07
Soltu.DM.03G015500.1	1.46302	2.23e-05
Soltu.DM.04G028130.1	1.46177	0.0010346
Soltu.DM.10G022960.1	1.43482	7.87e-05
Soltu.DM.11G021210.1	1.42955	4.37e-06
Soltu.DM.01G006610.1	1.42758	0.00157183
Soltu.DM.08G023400.2	1.42261	0.000139762
Soltu.DM.03G022320.1	1.41966	0.000227172
Soltu.DM.03G022020.1	1.38897	9.59e-05
Soltu.DM.04G021760.1	1.38619	7.7e-05
Soltu.DM.07G014050.1	1.37403	0.00020883
Soltu.DM.01G035040.2	1.37096	4.44e-05
Soltu.DM.03G001460.4	1.3603	0.00129426
Soltu.DM.02G012830.1	1.35761	9.19e-05
Soltu.DM.10G029560.1	1.33654	0.00144559
Soltu.DM.08G018130.1	1.33338	0.000172151
Soltu.DM.08G015040.1	1.32247	0.0023301
Soltu.DM.08G022860.1	1.31852	0.00101049
Soltu.DM.02G016660.1	1.30878	0.00299906
Soltu.DM.01G006570.1	1.30524	0.000163945
Soltu.DM.03G025180.1	1.30051	2.77e-05
Soltu.DM.05G023930.1	1.2974	0.000122846
Soltu.DM.01G006600.1	1.29141	0.00176223
Soltu.DM.03G037130.1	1.28276	2.38e-05
Soltu.DM.01G005260.1	1.26159	0.000696685
Soltu.DM.04G033040.1	1.25897	6.86e-05
Soltu.DM.10G027550.1	1.24999	0.000137286
Soltu.DM.10G018810.1	1.24261	0.00172111
Soltu.DM.09G001260.1	1.24227	0.00225272
Soltu.DM.12G006640.1	1.22024	0.000526159
Soltu.DM.12G009520.1	1.2113	0.000204067
Soltu.DM.08G022680.1	1.21097	2.6e-05
Soltu.DM.01G007800.1	1.19617	7.45e-05
Soltu.DM.12G001480.1	1.19454	0.000695351
Soltu.DM.07G014000.1	1.18017	0.000113545
Soltu.DM.08G023710.1	1.17144	3.16e-05
Soltu.DM.11G002950.1	1.16825	0.00117898
Soltu.DM.08G012710.1	1.15655	0.0011412
Soltu.DM.02G016310.1	1.15358	0.00043659
Soltu.DM.09G024150.1	1.15323	0.000234433
Soltu.DM.03G015630.1	1.15247	1.96e-05
Soltu.DM.03G036680.7	1.14838	0.00196518
Soltu.DM.10G018830.1	1.13856	0.000576194
Soltu.DM.06G026940.1	1.13537	0.000237472
Soltu.DM.08G017260.1	1.13308	0.000355668
Soltu.DM.08G004210.1	1.11863	0.00315784
Soltu.DM.03G033680.1	1.11714	0.00307676
Soltu.DM.01G033970.1	1.10649	0.000794808
Soltu.DM.10G026720.1	1.09775	0.00027144
Soltu.DM.11G020610.1	1.08599	0.00116289
Soltu.DM.02G023400.1	1.08238	0.000869531
Soltu.DM.06G026400.1	1.08162	0.000301401
Soltu.DM.09G023580.1	1.08142	0.000204589
Soltu.DM.02G030180.1	1.07856	0.000762946
Soltu.DM.08G018140.1	1.05804	4.83e-05
Soltu.DM.05G004730.1	1.05072	0.00146606
Soltu.DM.10G017860.1	1.04524	0.00127612
Soltu.DM.06G024310.1	1.0436	0.000606125
Soltu.DM.01G049180.1	1.04046	0.000136022
Soltu.DM.02G023830.1	1.03764	0.000484445
Soltu.DM.07G016750.1	1.03357	4.56e-06
Soltu.DM.06G012620.1	1.03171	0.000605262
Soltu.DM.04G025520.1	1.02385	0.000723546
Soltu.DM.11G004520.1	1.013	0.000908757
Soltu.DM.08G027240.1	1.01157	0.00222631
Soltu.DM.03G021450.3	1.00446	0.000689852
Soltu.DM.05G003940.2	0.995389	0.00297899
Soltu.DM.08G017990.1	0.99084	0.0021042
Soltu.DM.03G003100.1	0.986902	0.000380092
Soltu.DM.04G026490.1	0.98509	0.00266804
Soltu.DM.02G033940.1	0.975042	0.00170835
Soltu.DM.07G000810.1	0.96578	0.000505131
Soltu.DM.08G017230.1	0.960256	0.000861407
Soltu.DM.03G004630.1	0.956538	0.0013169
Soltu.DM.01G029240.1	0.949999	0.00118209
Soltu.DM.S002200.1	0.948808	0.00396798
Soltu.DM.03G005020.1	0.93768	0.00288318
Soltu.DM.04G027270.1	0.925202	0.00048435
Soltu.DM.11G009980.1	0.924106	0.00335099
Soltu.DM.07G028530.1	0.920161	0.00177029
Soltu.DM.08G021330.1	0.918948	0.00211502
Soltu.DM.01G036420.1	0.918175	0.00428353
Soltu.DM.10G020640.1	0.906972	1.46e-05
Soltu.DM.08G029530.1	0.904452	0.000406276
Soltu.DM.08G003470.6	0.883806	0.00441211
Soltu.DM.08G017220.1	0.865536	0.000477101
Soltu.DM.02G016980.1	0.860666	0.0019182
Soltu.DM.04G018070.1	0.852866	0.000162295
Soltu.DM.05G020050.1	0.848533	0.00274663
Soltu.DM.10G021890.1	0.822308	0.00252347
Soltu.DM.02G004120.1	0.821509	0.00426439
Soltu.DM.06G013480.1	0.817852	0.0005909
Soltu.DM.11G002660.3	0.815798	0.00479282
Soltu.DM.04G036710.1	0.815755	2.87e-05
Soltu.DM.02G021780.1	0.812858	0.00342751
Soltu.DM.12G004810.2	0.804435	0.000389894
Soltu.DM.06G024260.1	0.804408	0.00502572
Soltu.DM.05G010370.1	0.802746	0.000182431
Soltu.DM.05G011500.1	0.801825	0.00209494
Soltu.DM.02G014940.1	0.79682	0.00200405
Soltu.DM.08G020430.1	0.785926	0.00162933
Soltu.DM.10G025790.1	0.776395	0.00370618
Soltu.DM.10G029520.4	0.767075	0.000615286
Soltu.DM.06G013540.1	0.758537	0.00176126
Soltu.DM.03G034350.1	0.752499	0.00529576
Soltu.DM.01G002850.3	0.74312	0.00509042
Soltu.DM.01G029090.1	0.738868	0.00375902
Soltu.DM.05G019730.1	0.729892	0.00582349
Soltu.DM.05G005600.1	0.72256	0.00260037
Soltu.DM.07G012010.1	0.718679	0.00619824
Soltu.DM.03G027170.1	0.707535	0.00137393
Soltu.DM.11G010180.1	0.697498	0.00171986
Soltu.DM.04G009260.1	0.694537	0.00545569
Soltu.DM.11G005010.1	0.691662	0.00545214
Soltu.DM.09G005320.1	0.681995	0.00374815
Soltu.DM.07G002570.1	0.680034	0.00627825
Soltu.DM.07G023870.1	0.676957	0.000983304
Soltu.DM.12G009410.1	0.672833	0.00419464
Soltu.DM.10G022380.1	0.669917	0.00684294
Soltu.DM.03G009780.1	0.668375	0.00500405
Soltu.DM.07G027020.1	0.665924	0.00695135
Soltu.DM.09G011140.1	0.664162	0.00273001
Soltu.DM.07G016950.1	0.660696	0.00657865
Soltu.DM.06G025370.1	0.659079	0.00127077
Soltu.DM.11G000590.1	0.658083	0.00022572
Soltu.DM.04G025070.2	0.657078	0.00546992
Soltu.DM.11G020670.1	0.63804	0.00459844
Soltu.DM.S002220.1	0.637277	0.00757466
Soltu.DM.09G026670.1	0.635456	0.00358702
Soltu.DM.02G016350.1	0.634412	0.00375809
Soltu.DM.05G020560.1	0.632723	0.0036503
Soltu.DM.06G018660.1	0.629742	0.00413535
Soltu.DM.07G019940.1	0.616838	0.00802608
Soltu.DM.09G029590.1	0.608924	0.00068791
Soltu.DM.06G031820.1	0.603259	0.00499579
Soltu.DM.01G023530.1	0.602951	0.00821135
Soltu.DM.04G010770.1	0.598991	0.00745026
Soltu.DM.05G009520.1	0.597224	0.00496447
Soltu.DM.01G038150.1	0.596755	0.00528517
Soltu.DM.05G008560.1	0.587972	0.000275052
Soltu.DM.02G005390.1	0.582816	0.00811777
Soltu.DM.09G019050.2	0.571214	0.00115707
Soltu.DM.01G034750.1	0.566323	0.00817176
Soltu.DM.04G031690.1	0.566313	0.00743477
Soltu.DM.02G030190.1	0.563623	0.00697683
Soltu.DM.01G042470.1	0.55198	0.00900449
Soltu.DM.08G024220.1	0.550403	0.00928252
Soltu.DM.07G021940.1	0.545352	0.00909545
Soltu.DM.04G009250.1	0.536576	0.0065826
Soltu.DM.02G013370.1	0.526742	0.00964072
Soltu.DM.04G031940.1	0.525817	0.00972184
Soltu.DM.08G026430.1	0.519118	0.00954943
Soltu.DM.11G020300.1	0.516854	0.0090912
Soltu.DM.01G025870.1	0.516249	0.00938013
Soltu.DM.04G025070.1	0.508455	0.0068956
Soltu.DM.01G024300.1	0.501927	0.0061306
Soltu.DM.04G022980.1	0.497576	0.00533306
Soltu.DM.03G023410.1	0.489398	0.010215
Soltu.DM.11G001060.1	0.483992	0.00130374
Soltu.DM.08G015610.1	0.479958	0.00226422
Soltu.DM.01G027750.1	0.47072	0.00361312
Soltu.DM.02G004640.1	0.445385	0.0112927
Soltu.DM.05G022590.1	0.444793	0.0113324
Soltu.DM.07G027100.2	0.440794	0.0123444
Soltu.DM.08G022220.3	0.438712	0.0116642
Soltu.DM.09G029700.1	0.432851	0.0120589
Soltu.DM.06G000390.1	0.429489	0.0131107
Soltu.DM.01G006800.1	0.414279	0.0119589
Soltu.DM.01G049690.2	0.40855	0.0132104
Soltu.DM.02G017810.3	0.407285	0.010805
Soltu.DM.01G038130.1	0.402327	0.0137535
Soltu.DM.10G028390.1	0.38901	0.0146794
Soltu.DM.01G038100.1	0.379081	0.0157732
Soltu.DM.05G001830.1	0.378881	0.0139728
Soltu.DM.01G003040.1	0.365894	0.0171993
Soltu.DM.02G020670.1	0.365469	0.014752
Soltu.DM.11G000190.2	0.364778	0.0165939
Soltu.DM.02G024150.1	0.355776	0.018291
Soltu.DM.07G021150.2	0.352831	0.0175054
Soltu.DM.03G035410.1	0.34696	0.0188168
Soltu.DM.03G022200.1	0.339362	0.0190425
Soltu.DM.05G002970.1	0.333737	0.0196806
Soltu.DM.07G025590.1	0.331049	0.0132528
Soltu.DM.08G026750.1	0.330186	0.0143736
Soltu.DM.01G049720.1	0.326839	0.0210196
Soltu.DM.12G029330.1	0.32477	0.00982988
Soltu.DM.02G020550.1	0.324514	0.0171309
Soltu.DM.06G035050.2	0.321013	0.0208532
Soltu.DM.09G026790.1	0.321005	0.022062
Soltu.DM.01G003590.1	0.31978	0.0211653
Soltu.DM.04G031520.1	0.31518	0.0203213
Soltu.DM.08G023320.1	0.314321	0.0212702
Soltu.DM.08G000550.2	0.31189	0.0214867
Soltu.DM.06G013490.1	0.308887	0.024466
Soltu.DM.08G023060.3	0.307592	0.0137473
Soltu.DM.03G027120.1	0.306875	0.0213142
Soltu.DM.12G004810.1	0.303642	0.0220987
Soltu.DM.01G022570.2	0.302083	0.0193508
Soltu.DM.04G033700.1	0.300526	0.0086907
Soltu.DM.06G029500.3	0.300076	0.0104277
Soltu.DM.05G009320.1	0.293445	0.0268503
Soltu.DM.03G029100.1	0.29189	0.0219198
Soltu.DM.02G028820.1	0.290342	0.0284908
Soltu.DM.11G010380.1	0.286863	0.0281078
Soltu.DM.05G006240.1	0.276456	0.0292508
Soltu.DM.02G026870.1	0.273497	0.0310513
Soltu.DM.02G027200.1	0.273398	0.0139492
Soltu.DM.07G016960.1	0.271387	0.0149864
Soltu.DM.12G004770.1	0.269508	0.0146258
Soltu.DM.08G020370.1	0.265504	0.0206385
Soltu.DM.11G023290.1	0.259884	0.0197621
Soltu.DM.02G001450.1	0.259129	0.0356235
Soltu.DM.01G044610.1	0.257439	0.0276471
Soltu.DM.02G005400.1	0.256937	0.0328789
Soltu.DM.06G032120.1	0.251087	0.0146815
Soltu.DM.04G037150.1	0.249895	0.0247001
Soltu.DM.04G010560.1	0.249893	0.0132595
Soltu.DM.04G028940.2	0.249513	0.00888077
Soltu.DM.08G025870.1	0.248355	0.0126968
Soltu.DM.02G020640.1	0.248021	0.0299308
Soltu.DM.11G020880.1	0.247023	0.0373611
Soltu.DM.02G012280.1	0.234865	0.020877
Soltu.DM.02G006770.1	0.234583	0.0450598
Soltu.DM.01G033330.1	0.230904	0.0271683
Soltu.DM.02G017150.1	0.228904	0.020812
Soltu.DM.01G030400.1	0.226821	0.00606003
Soltu.DM.04G018220.1	0.226162	0.0165085
Soltu.DM.04G031760.1	0.224545	0.0290477
Soltu.DM.10G019400.1	0.223484	0.0219107
Soltu.DM.03G026850.1	0.222329	0.0344964
Soltu.DM.10G026330.1	0.221789	0.0205855
Soltu.DM.02G021320.1	0.221776	0.0339163
Soltu.DM.04G031480.1	0.220862	0.0178935
Soltu.DM.04G021630.1	0.220204	0.0504003
Soltu.DM.03G034100.1	0.219546	0.0456274
Soltu.DM.06G005160.1	0.217723	0.0387774
Soltu.DM.01G048090.1	0.21628	0.0150971
Soltu.DM.03G032300.1	0.215708	0.0548129
Soltu.DM.09G023380.1	0.215102	0.0148993
Soltu.DM.03G021350.2	0.212722	0.0321959
Soltu.DM.09G024340.3	0.211874	0.00395512
Soltu.DM.01G034300.1	0.211148	0.0510506
Soltu.DM.10G020910.1	0.210429	0.0243261
Soltu.DM.06G026180.2	0.20931	0.0543927
Soltu.DM.05G006230.1	0.208717	0.0345437
Soltu.DM.03G006240.1	0.208388	0.0380332
Soltu.DM.04G021240.1	0.208105	0.0438937
Soltu.DM.08G019800.1	0.207259	0.0133266
Soltu.DM.03G000170.1	0.206694	0.03145
Soltu.DM.04G010760.1	0.206556	0.0505662
Soltu.DM.03G014560.1	0.204358	0.0208131
Soltu.DM.03G032060.1	0.20371	0.0126618
Soltu.DM.08G022540.1	0.203378	0.0407021
Soltu.DM.10G026780.1	0.203096	0.0457874
Soltu.DM.01G024330.1	0.202759	0.0412938
Soltu.DM.09G002610.1	0.202302	0.00356612
Soltu.DM.10G017070.1	0.201641	0.0306067
Soltu.DM.04G009980.1	0.200498	0.0543013
Soltu.DM.01G045280.1	0.196766	0.0148371
Soltu.DM.09G027090.1	0.196475	0.0137673
Soltu.DM.06G003270.1	0.195602	0.0644461
Soltu.DM.06G013150.1	0.195569	0.00492147
Soltu.DM.12G025970.1	0.19483	0.055232
Soltu.DM.04G033490.1	0.194677	0.0210067
Soltu.DM.05G025710.1	0.194378	0.0634227
Soltu.DM.12G005890.1	0.193841	0.0622583
Soltu.DM.06G017300.1	0.193418	0.04823
Soltu.DM.06G033190.1	0.193303	0.0558687
Soltu.DM.04G007500.1	0.192274	0.036729
Soltu.DM.03G035320.1	0.192119	0.00835611
Soltu.DM.03G001710.1	0.190908	0.00754027
Soltu.DM.06G026420.1	0.190837	0.0150826
Soltu.DM.01G042430.1	0.190795	0.0294709
Soltu.DM.02G023240.4	0.189709	0.0150002
Soltu.DM.05G026820.1	0.189643	0.0345972
Soltu.DM.05G023070.1	0.189224	0.0448984
Soltu.DM.02G010240.1	0.188928	0.0176586
Soltu.DM.04G034610.1	0.188356	0.0547972
Soltu.DM.01G035500.1	0.188203	0.0518463
Soltu.DM.12G005880.1	0.187299	0.0508428
Soltu.DM.04G018070.2	0.185937	0.0285999
Soltu.DM.02G023840.1	0.184962	0.00858283
Soltu.DM.01G049680.1	0.183798	0.00879058
Soltu.DM.03G013350.1	0.182612	0.0572701
Soltu.DM.06G002740.1	0.182535	0.0820068
Soltu.DM.02G008060.1	0.181477	0.0786872
Soltu.DM.04G028990.1	0.181295	0.0816985
Soltu.DM.08G018030.1	0.180673	0.0322256
Soltu.DM.01G041060.1	0.180631	0.0835192
Soltu.DM.08G001200.1	0.180435	0.00887744
Soltu.DM.02G020930.1	0.179657	0.061933
Soltu.DM.06G025760.1	0.179121	0.0213315
Soltu.DM.07G017790.2	0.178765	0.0103772
Soltu.DM.03G015440.1	0.178623	0.0855092
Soltu.DM.12G007160.1	0.177561	0.0544563
Soltu.DM.01G034020.4	0.176993	0.0410666
Soltu.DM.07G022220.1	0.176984	0.00454263
Soltu.DM.08G028440.1	0.176746	0.00442807
Soltu.DM.03G023440.1	0.176665	0.00884479
Soltu.DM.01G036530.1	0.175936	0.041067
Soltu.DM.03G030810.2	0.175338	0.00512929
Soltu.DM.10G005190.1	0.174295	0.0359024
Soltu.DM.03G031630.1	0.173892	0.0677428
Soltu.DM.01G025920.1	0.173396	0.0339762
Soltu.DM.04G003360.1	0.173384	0.0549993
Soltu.DM.11G000490.1	0.173281	0.0706256
Soltu.DM.01G035690.1	0.172613	0.00525571
Soltu.DM.09G021870.1	0.171409	0.0242694
Soltu.DM.02G016350.2	0.170726	0.0135755
Soltu.DM.03G019620.1	0.170541	0.00389714
Soltu.DM.02G026810.1	0.170435	0.0727471
Soltu.DM.06G032890.1	0.170293	0.00826773
Soltu.DM.07G025540.1	0.170182	0.0940513
Soltu.DM.01G042470.3	0.169972	0.0422871
Soltu.DM.10G027990.1	0.169718	0.0273888
Soltu.DM.01G047310.1	0.169235	0.0161243
Soltu.DM.07G026930.1	0.168357	0.074063
Soltu.DM.05G004390.2	0.168277	0.0290071
Soltu.DM.06G029960.1	0.168161	0.0386784
Soltu.DM.01G049350.1	0.168084	0.031581
Soltu.DM.04G034360.1	0.167999	0.0644261
Soltu.DM.07G001240.2	0.167819	0.00506998
Soltu.DM.05G010110.1	0.167754	0.0135311
Soltu.DM.08G018430.1	0.167712	0.0377977
Soltu.DM.08G022220.1	0.167443	0.0885246
Soltu.DM.01G002090.1	0.16734	0.0352081
Soltu.DM.01G046180.1	0.166815	0.062532
Soltu.DM.04G029330.1	0.166377	0.00351599
Soltu.DM.02G012260.1	0.165662	0.00295578
Soltu.DM.03G030200.1	0.164951	0.00283546
Soltu.DM.10G012850.1	0.164761	0.0272571
Soltu.DM.03G030560.1	0.164521	0.0716024
Soltu.DM.07G016620.1	0.164135	0.0154689
Soltu.DM.04G023400.1	0.163584	0.10019
Soltu.DM.01G005170.1	0.163545	0.00433475
Soltu.DM.08G013640.1	0.163158	0.0189561
Soltu.DM.05G003780.1	0.163006	0.0326689
Soltu.DM.01G042960.2	0.162991	0.0727698
Soltu.DM.07G016750.2	0.162382	0.0421824
Soltu.DM.05G017910.1	0.162126	0.0655141
Soltu.DM.10G017720.1	0.16114	0.0293242
Soltu.DM.02G009140.1	0.161035	0.083979
Soltu.DM.05G004820.1	0.160261	0.10397
Soltu.DM.09G009490.1	0.159107	0.00355995
Soltu.DM.03G020450.1	0.159072	0.0799798
Soltu.DM.07G006130.1	0.158933	0.0523024
Soltu.DM.01G050190.1	0.158314	0.00404925
Soltu.DM.04G007430.1	0.158068	0.00979616
Soltu.DM.09G021850.1	0.15764	0.0264179
Soltu.DM.08G013220.1	0.15731	0.065907
Soltu.DM.02G017790.4	0.156687	0.0187793
Soltu.DM.11G022040.1	0.15668	0.00245543
Soltu.DM.07G014270.1	0.15647	0.0277318
Soltu.DM.08G021320.1	0.156434	0.113645
Soltu.DM.08G017020.5	0.156269	0.0281386
Soltu.DM.12G026780.1	0.156047	0.00315662
Soltu.DM.02G026700.1	0.155782	0.0340435
Soltu.DM.03G000830.3	0.155401	0.0534809
Soltu.DM.02G009040.4	0.155273	0.0587155
Soltu.DM.12G029500.1	0.155113	0.016743
Soltu.DM.10G014900.1	0.153731	0.114856
Soltu.DM.07G028220.1	0.153487	0.060246
Soltu.DM.07G007990.1	0.153076	0.0846824
Soltu.DM.01G003510.1	0.152733	0.0274992
Soltu.DM.01G021450.1	0.15255	0.0320969
Soltu.DM.05G004410.1	0.152387	0.0362092
Soltu.DM.06G018840.1	0.152281	0.0658304
Soltu.DM.04G033390.1	0.151952	0.0913575
Soltu.DM.12G028020.1	0.151399	0.0200337
Soltu.DM.03G015520.1	0.150977	0.00871069
Soltu.DM.01G018800.4	0.15086	0.0494066
Soltu.DM.10G024970.1	0.150344	0.0948909
Soltu.DM.06G017330.1	0.149891	0.0941377
Soltu.DM.11G008490.1	0.149691	0.0134448
Soltu.DM.08G015600.2	0.148244	0.00452333
Soltu.DM.09G026010.1	0.148218	0.0319723
Soltu.DM.01G024450.1	0.147715	0.0877486
Soltu.DM.07G021500.1	0.147623	0.0178565
Soltu.DM.12G024180.1	0.147376	0.00417996
Soltu.DM.09G028890.5	0.147327	0.00456292
Soltu.DM.04G034780.1	0.147279	0.0862733
Soltu.DM.02G003310.1	0.147085	0.0426844
Soltu.DM.03G031990.2	0.146978	0.128438
Soltu.DM.06G022480.1	0.146955	0.0921247
Soltu.DM.07G024730.1	0.146852	0.12625
Soltu.DM.10G005610.1	0.146445	0.0409942
Soltu.DM.02G032690.1	0.146397	0.0814151
Soltu.DM.03G023210.1	0.146396	0.12922
Soltu.DM.01G027830.1	0.145491	0.107173
Soltu.DM.03G024700.1	0.14539	0.0737584
Soltu.DM.04G009270.1	0.14513	0.0587699
Soltu.DM.02G020900.1	0.144807	0.112803
Soltu.DM.08G029560.1	0.144493	0.0663352
Soltu.DM.03G021990.1	0.144483	0.0475831
Soltu.DM.09G024100.1	0.144154	0.0473842
Soltu.DM.01G019390.1	0.14401	0.0806203
Soltu.DM.07G006650.1	0.143369	0.0725616
Soltu.DM.08G026780.1	0.143067	0.0712143
Soltu.DM.07G000510.1	0.142949	0.107379
Soltu.DM.07G014680.1	0.142835	0.0961904
Soltu.DM.10G012290.1	0.142608	0.098782
Soltu.DM.03G003090.2	0.142023	0.0121196
Soltu.DM.07G027060.1	0.141646	0.0676463
Soltu.DM.02G020600.1	0.141528	0.0315405
Soltu.DM.05G004320.1	0.141527	0.1288
Soltu.DM.12G003890.1	0.14151	0.0337749
Soltu.DM.02G021400.1	0.141491	0.0676565
Soltu.DM.02G010230.1	0.141172	0.0296988
Soltu.DM.12G009220.2	0.140472	0.0321056
Soltu.DM.08G025210.1	0.139911	0.0272115
Soltu.DM.02G020690.1	0.139689	0.113769
Soltu.DM.09G021930.1	0.139564	0.0560332
Soltu.DM.11G016790.1	0.139041	0.0642682
Soltu.DM.09G025540.2	0.138822	0.0521301
Soltu.DM.12G024260.1	0.138296	0.00314711
Soltu.DM.07G017170.1	0.13826	0.14784
Soltu.DM.03G009320.1	0.138114	0.0250838
Soltu.DM.04G030620.1	0.137904	0.0463022
Soltu.DM.08G015900.1	0.137678	0.00455223
Soltu.DM.04G028250.2	0.13735	0.0669383
Soltu.DM.08G000110.1	0.136802	0.0637488
Soltu.DM.09G025640.1	0.136732	0.0547865
Soltu.DM.12G025600.1	0.136159	0.125034
Soltu.DM.11G013630.1	0.136144	0.103128
Soltu.DM.06G032150.1	0.136143	0.141016
Soltu.DM.02G030720.1	0.136033	0.0841293
Soltu.DM.07G022190.1	0.135798	0.00590364
Soltu.DM.01G044420.1	0.135743	0.0128585
Soltu.DM.03G014090.3	0.135291	0.108447
Soltu.DM.11G020460.3	0.135216	0.0702104
Soltu.DM.08G025840.1	0.135168	0.0881172
Soltu.DM.01G009340.1	0.135089	0.149494
Soltu.DM.08G013100.2	0.134114	0.0494161
Soltu.DM.03G029100.2	0.13347	0.0126986
Soltu.DM.12G019760.1	0.133381	0.0893489
Soltu.DM.10G005180.1	0.133064	0.107559
Soltu.DM.12G029580.1	0.132984	0.0115841
Soltu.DM.07G000900.2	0.132797	0.0740837
Soltu.DM.12G001640.1	0.132782	0.132927
Soltu.DM.11G001770.1	0.132521	0.159517
Soltu.DM.09G006210.1	0.132157	0.0936041
Soltu.DM.03G036930.1	0.132034	0.0606173
Soltu.DM.10G002400.1	0.131968	0.0523176
Soltu.DM.04G034920.1	0.131691	0.145736
Soltu.DM.04G022790.1	0.131664	0.0356296
Soltu.DM.12G025200.1	0.131402	0.1168
Soltu.DM.10G017700.3	0.131261	0.0169012
Soltu.DM.09G020630.1	0.130979	0.10477
Soltu.DM.03G013680.1	0.130903	0.0337754
Soltu.DM.02G023320.1	0.130628	0.0382248
Soltu.DM.11G005850.1	0.130295	0.0617261
Soltu.DM.10G023750.1	0.129899	0.043795
Soltu.DM.07G001700.1	0.129717	0.00245637
Soltu.DM.09G025360.1	0.129189	0.138726
Soltu.DM.07G014100.1	0.129163	0.117904
Soltu.DM.02G018760.1	0.129033	0.12385
Soltu.DM.03G014580.2	0.12895	0.0605751
Soltu.DM.10G021520.3	0.128946	0.128426
Soltu.DM.10G001670.1	0.128511	0.161139
Soltu.DM.03G015490.1	0.128107	0.157474
Soltu.DM.12G001500.1	0.127774	0.152571
Soltu.DM.01G005060.1	0.127746	0.0808584
Soltu.DM.07G021710.1	0.127415	0.00737562
Soltu.DM.09G014300.1	0.127386	0.100567
Soltu.DM.01G004790.1	0.127373	0.00307748
Soltu.DM.01G044200.1	0.127329	0.119286
Soltu.DM.08G013590.1	0.12691	0.064337
Soltu.DM.01G043990.1	0.126446	0.0363599
Soltu.DM.12G025050.1	0.12638	0.0953745
Soltu.DM.11G009740.1	0.12627	0.0544023
Soltu.DM.12G016440.2	0.126234	0.141262
Soltu.DM.02G032660.1	0.126149	0.0603526
Soltu.DM.01G035490.1	0.126141	0.0012106
Soltu.DM.08G028850.1	0.12593	0.00880989
Soltu.DM.06G020520.1	0.125741	0.059123
Soltu.DM.09G031520.1	0.125602	0.164423
Soltu.DM.04G003330.1	0.12486	0.0886955
Soltu.DM.02G012380.2	0.12468	0.15447
Soltu.DM.07G017750.2	0.124369	0.0942616
Soltu.DM.01G006760.1	0.124278	0.0116368
Soltu.DM.03G022590.4	0.124263	0.00340835
Soltu.DM.07G012710.1	0.124141	0.146664
Soltu.DM.02G024570.1	0.123593	0.144711
Soltu.DM.03G014050.1	0.123568	0.00224088
Soltu.DM.02G006640.1	0.123429	0.0444431
Soltu.DM.09G021900.1	0.123407	0.0761843
Soltu.DM.01G042360.5	0.123313	0.0480835
Soltu.DM.01G002670.1	0.123114	0.00479649
Soltu.DM.03G022850.1	0.122635	0.073366
Soltu.DM.12G008270.1	0.122322	0.175859
Soltu.DM.02G011420.1	0.122259	0.103543
Soltu.DM.02G031510.1	0.122192	0.0850279
Soltu.DM.06G002930.1	0.12211	0.0605302
Soltu.DM.11G020610.2	0.122097	0.0257467
Soltu.DM.10G025390.1	0.122083	0.188523
Soltu.DM.05G016460.1	0.122041	0.0804665
Soltu.DM.12G029830.1	0.121998	0.0672581
Soltu.DM.04G036070.1	0.121937	0.179547
Soltu.DM.09G024610.1	0.12173	0.00449016
Soltu.DM.04G013040.1	0.12165	0.121805
Soltu.DM.01G006640.1	0.121127	0.0219576
Soltu.DM.06G025650.1	0.121108	0.0833341
Soltu.DM.01G036300.1	0.121069	0.109731
Soltu.DM.05G018970.1	0.120993	0.0258942
Soltu.DM.08G002090.1	0.120864	0.085373
Soltu.DM.01G051700.2	0.120849	0.118774
Soltu.DM.11G002920.2	0.120656	0.031411
Soltu.DM.01G026010.1	0.120442	0.0144142
Soltu.DM.05G002600.1	0.119874	0.104974
Soltu.DM.09G006140.1	0.119802	0.0243661
Soltu.DM.04G026000.1	0.119533	0.0740762
Soltu.DM.01G046760.1	0.119506	0.183186
Soltu.DM.05G013200.1	0.119415	0.0840632
Soltu.DM.05G016710.1	0.119376	0.00127045
Soltu.DM.04G034340.1	0.119337	0.0945512
Soltu.DM.01G022000.1	0.119266	0.0394881
Soltu.DM.07G015800.1	0.119012	0.112617
Soltu.DM.06G022700.1	0.118753	0.12517
Soltu.DM.03G028840.1	0.118525	0.0129762
Soltu.DM.05G022490.1	0.118392	0.133394
Soltu.DM.07G014030.1	0.118386	0.0805529
Soltu.DM.07G028300.1	0.118305	0.00714545
Soltu.DM.08G026710.1	0.118258	0.200456
Soltu.DM.05G003120.1	0.118189	0.122635
Soltu.DM.11G002660.2	0.118139	0.0268314
Soltu.DM.06G027220.1	0.118055	0.186021
Soltu.DM.03G022140.1	0.117962	0.0293903
Soltu.DM.01G037640.1	0.117625	0.0708547
Soltu.DM.12G000860.1	0.117613	0.00454673
Soltu.DM.03G020760.2	0.117412	0.123675
Soltu.DM.07G014280.1	0.1171	0.139706
Soltu.DM.11G020360.1	0.117092	0.14502
Soltu.DM.11G022320.1	0.11704	0.0717261
Soltu.DM.03G020690.1	0.116361	0.0810214
Soltu.DM.01G005630.1	0.116266	0.141124
Soltu.DM.01G042850.1	0.116253	0.175975
Soltu.DM.05G004840.1	0.116228	0.121193
Soltu.DM.03G025860.1	0.116165	0.0463271
Soltu.DM.01G035600.1	0.115939	0.133502
Soltu.DM.06G029120.1	0.115921	0.144912
Soltu.DM.02G022680.1	0.115285	0.0118253
Soltu.DM.01G027470.1	0.115228	0.123077
Soltu.DM.04G009080.1	0.114979	0.113418
Soltu.DM.08G023920.1	0.114723	0.199043
Soltu.DM.03G004780.1	0.114697	0.126451
Soltu.DM.09G027700.1	0.114683	0.146355
Soltu.DM.04G021930.1	0.114624	0.00553491
Soltu.DM.10G027620.1	0.114458	0.159621
Soltu.DM.10G026180.1	0.114403	0.204375
Soltu.DM.06G026200.1	0.114368	0.136996
Soltu.DM.05G019620.1	0.114348	0.0373111
Soltu.DM.08G006070.1	0.114272	0.140497
Soltu.DM.05G025390.1	0.114187	0.178953
Soltu.DM.07G022030.1	0.114123	0.095757
Soltu.DM.12G000080.1	0.114071	0.119734
Soltu.DM.12G016400.2	0.11401	0.119003
Soltu.DM.01G024340.1	0.113815	0.184844
Soltu.DM.05G000470.1	0.11375	0.160223
Soltu.DM.03G006260.1	0.113683	0.0356123
Soltu.DM.11G018960.1	0.113681	0.139746
Soltu.DM.03G011450.1	0.113302	0.0258617
Soltu.DM.02G021070.1	0.113278	0.0179851
Soltu.DM.02G011210.2	0.113114	0.120064
Soltu.DM.01G043980.1	0.113057	0.0805848
Soltu.DM.05G011780.1	0.113053	0.145235
Soltu.DM.07G015350.1	0.113051	0.0791394
Soltu.DM.08G003700.1	0.112885	0.199493
Soltu.DM.08G026220.1	0.112445	0.0980223
Soltu.DM.08G029980.1	0.112422	0.137866
Soltu.DM.08G004710.1	0.112264	0.15285
Soltu.DM.12G009400.1	0.112188	0.0190293
Soltu.DM.04G003290.1	0.111951	0.129086
Soltu.DM.05G019990.1	0.11194	0.106248
Soltu.DM.10G029040.1	0.111903	0.131501
Soltu.DM.01G049690.1	0.111807	0.141757
Soltu.DM.07G023140.1	0.111743	0.166538
Soltu.DM.10G005730.1	0.111644	0.151608
Soltu.DM.02G028570.1	0.11162	0.137696
Soltu.DM.01G005200.1	0.1115	0.00741976
Soltu.DM.12G009370.1	0.111396	0.012508
Soltu.DM.03G003710.2	0.111334	0.101925
Soltu.DM.03G030960.1	0.111329	0.00362939
Soltu.DM.05G002430.1	0.111104	0.183133
Soltu.DM.01G023820.2	0.110805	0.123647
Soltu.DM.02G014290.2	0.110779	0.0811777
Soltu.DM.03G030750.1	0.110769	0.00407806
Soltu.DM.01G040240.1	0.110746	0.0275482
Soltu.DM.09G024650.1	0.110682	0.00754775
Soltu.DM.06G000730.1	0.110611	0.0683266
Soltu.DM.02G011840.1	0.110188	0.123986
Soltu.DM.04G009090.1	0.110132	0.0278941
Soltu.DM.03G016820.1	0.11013	0.154492
Soltu.DM.09G030400.1	0.110054	0.151427
Soltu.DM.03G025430.1	0.110047	0.105444
Soltu.DM.06G031410.1	0.109992	0.149912
Soltu.DM.09G024850.7	0.109773	0.00305092
Soltu.DM.03G013830.1	0.109466	0.0549073
Soltu.DM.01G040900.1	0.10946	0.0911805
Soltu.DM.04G033320.1	0.109351	0.105393
Soltu.DM.11G010820.1	0.109081	0.00711138
Soltu.DM.09G026190.1	0.108948	0.00616056
Soltu.DM.12G000820.1	0.1087	0.00588879
Soltu.DM.01G051300.1	0.108602	0.201563
Soltu.DM.12G028700.1	0.108537	0.156916
Soltu.DM.11G001020.1	0.108428	0.143285
Soltu.DM.09G030470.1	0.108309	4.8e-05
Soltu.DM.01G005440.1	0.10822	0.00394252
Soltu.DM.06G013600.1	0.108191	0.0363006
Soltu.DM.03G011560.1	0.108049	0.10046
Soltu.DM.08G026490.1	0.107876	0.0373856
Soltu.DM.10G011360.3	0.107791	0.00651246
Soltu.DM.03G004760.1	0.107762	0.133064
Soltu.DM.01G048860.1	0.107723	0.0934416
Soltu.DM.08G002290.1	0.107716	0.101051
Soltu.DM.06G003960.1	0.10768	0.104637
Soltu.DM.03G025110.2	0.107589	0.117265
Soltu.DM.01G047040.2	0.107297	4.3e-05
Soltu.DM.09G027420.1	0.107205	0.168417
Soltu.DM.01G019950.1	0.10716	0.15461
Soltu.DM.12G001750.2	0.107152	0.188799
Soltu.DM.08G017240.1	0.106871	0.0670125
Soltu.DM.12G025460.1	0.106695	0.0407593
Soltu.DM.05G024020.1	0.106512	0.166653
Soltu.DM.09G018910.1	0.106454	0.0995774
Soltu.DM.02G028550.1	0.106375	0.05457
Soltu.DM.03G011480.1	0.10633	0.0462281
Soltu.DM.12G023540.1	0.106275	0.00157137
Soltu.DM.04G003840.1	0.10623	0.0980377
Soltu.DM.02G031100.1	0.106225	0.17636
Soltu.DM.02G010530.2	0.106213	0.047113
Soltu.DM.10G027440.1	0.106146	0.0114149
Soltu.DM.02G017140.3	0.106092	0.135447
Soltu.DM.09G004200.1	0.105662	0.139754
Soltu.DM.03G001460.2	0.105596	0.02797
Soltu.DM.12G001870.3	0.105564	0.0485151
Soltu.DM.05G003750.1	0.1055	0.0915638
Soltu.DM.03G021640.1	0.105409	0.0340927
Soltu.DM.03G022730.1	0.10531	0.135995
Soltu.DM.02G021050.1	0.105294	0.0554959
Soltu.DM.12G029590.1	0.105234	0.0314185
Soltu.DM.06G032050.1	0.105158	0.130214
Soltu.DM.07G022170.1	0.104939	0.0169362
Soltu.DM.05G016630.1	0.10483	0.0924139
Soltu.DM.02G021440.3	0.104733	0.075832
Soltu.DM.10G022710.1	0.104619	0.045243
Soltu.DM.01G001650.1	0.104425	0.213891
Soltu.DM.03G001750.3	0.104415	0.0302756
Soltu.DM.10G029650.1	0.104291	0.0452566
Soltu.DM.07G014690.1	0.104281	0.0595564
Soltu.DM.08G016010.1	0.104183	0.101539
Soltu.DM.01G033960.1	0.10378	0.114896
Soltu.DM.06G030740.1	0.103662	0.0912704
Soltu.DM.08G028150.1	0.103571	0.120283
Soltu.DM.01G030480.1	0.103236	0.0448972
Soltu.DM.01G023300.1	0.103215	0.173198
Soltu.DM.07G021010.1	0.103153	0.190754
Soltu.DM.07G015770.1	0.102923	0.144002
Soltu.DM.06G033950.1	0.102882	0.0715448
Soltu.DM.02G027810.1	0.102798	0.148606
Soltu.DM.03G027600.1	0.102691	0.119555
Soltu.DM.07G020230.1	0.102675	0.133812
Soltu.DM.08G022080.2	0.10256	0.159099
Soltu.DM.03G036370.1	0.102488	0.203554
Soltu.DM.05G003740.1	0.10243	0.0536893
Soltu.DM.07G006650.2	0.102097	0.18686
Soltu.DM.11G011180.1	0.102058	0.169418
Soltu.DM.03G029030.1	0.102051	0.0734435
Soltu.DM.03G021390.1	0.101866	0.129667
Soltu.DM.12G023090.1	0.101852	0.00339158
Soltu.DM.07G023610.1	0.101832	0.0880519
Soltu.DM.05G009870.4	0.101643	0.0785321
Soltu.DM.05G003670.1	0.101621	0.054011
Soltu.DM.02G002170.1	0.101548	0.141216
Soltu.DM.09G023090.2	0.101269	0.111249
Soltu.DM.08G008380.1	0.101255	0.204442
Soltu.DM.11G000960.1	0.101073	0.193033
Soltu.DM.05G003770.5	0.101041	0.0599429
Soltu.DM.02G022900.1	0.100904	0.0547017
Soltu.DM.10G028400.1	0.100802	0.246321
Soltu.DM.12G001880.1	0.100719	0.180262
Soltu.DM.04G035280.1	0.100616	0.24949
Soltu.DM.11G019460.1	0.10057	0.205227
Soltu.DM.08G020450.1	0.100376	0.0573306
Soltu.DM.07G017160.1	0.100265	0.0610941
Soltu.DM.03G027560.1	0.0998856	0.207435
Soltu.DM.05G002900.1	0.099642	0.0305159
Soltu.DM.04G030650.1	0.0995157	0.108571
Soltu.DM.07G027600.1	0.0994636	0.00987605
Soltu.DM.02G021390.1	0.0992463	0.187104
Soltu.DM.02G032640.1	0.0991778	0.0948316
Soltu.DM.01G048750.1	0.0991431	0.0327261
Soltu.DM.01G051570.1	0.0991095	0.100287
Soltu.DM.06G035060.1	0.0990546	0.0613151
Soltu.DM.01G034130.1	0.0988893	0.157967
Soltu.DM.02G022700.1	0.0988468	0.247365
Soltu.DM.11G022870.1	0.0987949	0.138466
Soltu.DM.04G035270.1	0.0987768	0.113222
Soltu.DM.05G008390.3	0.0987042	0.0720882
Soltu.DM.08G001460.1	0.0985826	0.198474
Soltu.DM.08G028450.1	0.0984381	0.013164
Soltu.DM.01G028630.1	0.0982712	0.148528
Soltu.DM.08G005170.1	0.0981079	0.132442
Soltu.DM.02G017560.4	0.0979952	0.163884
Soltu.DM.11G001180.1	0.0979626	0.164265
Soltu.DM.09G021770.1	0.0979422	0.0797839
Soltu.DM.01G039130.1	0.0975496	0.132802
Soltu.DM.10G001650.1	0.0975292	0.132496
Soltu.DM.06G019500.1	0.0975214	0.0336793
Soltu.DM.10G008520.1	0.097444	0.141691
Soltu.DM.02G021100.1	0.0973641	0.0431929
Soltu.DM.03G007710.1	0.0973387	0.14084
Soltu.DM.10G004860.1	0.0973163	0.22268
Soltu.DM.11G015310.1	0.0972704	0.191356
Soltu.DM.09G017990.1	0.0972685	0.153668
Soltu.DM.07G000480.1	0.0972211	0.0260379
Soltu.DM.02G005690.1	0.09719	0.115475
Soltu.DM.05G006290.1	0.0971481	0.169677
Soltu.DM.06G012460.2	0.0970693	0.180849
Soltu.DM.04G026390.1	0.097006	0.0342659
Soltu.DM.12G026660.1	0.0969002	0.195805
Soltu.DM.06G032270.1	0.0968677	0.0392375
Soltu.DM.07G012970.1	0.0966864	0.238734
Soltu.DM.10G026650.1	0.096649	0.16631
Soltu.DM.01G044890.2	0.0965687	0.160002
Soltu.DM.01G030220.1	0.0963238	0.187451
Soltu.DM.12G024940.1	0.0961395	0.0353472
Soltu.DM.11G026360.1	0.0961326	0.0160217
Soltu.DM.03G027300.1	0.0961199	0.115608
Soltu.DM.02G009880.1	0.0960553	0.00278648
Soltu.DM.09G025600.1	0.0959557	0.145162
Soltu.DM.01G041220.2	0.0959174	0.0301122
Soltu.DM.05G021870.1	0.0958552	0.19262
Soltu.DM.01G041940.1	0.0956828	0.192153
Soltu.DM.04G000050.1	0.0956133	0.0433701
Soltu.DM.09G020220.1	0.0955626	0.195424
Soltu.DM.03G015620.1	0.0955064	0.0311534
Soltu.DM.02G018780.1	0.0954664	0.179172
Soltu.DM.03G019550.1	0.0953974	0.239217
Soltu.DM.03G004080.1	0.0951853	0.0190024
Soltu.DM.08G029770.2	0.0950569	0.115456
Soltu.DM.03G032210.1	0.0950061	0.183925
Soltu.DM.04G035310.3	0.0950037	0.0583242
Soltu.DM.02G019660.2	0.0949892	0.130224
Soltu.DM.05G025210.1	0.0949626	0.202024
Soltu.DM.08G023700.1	0.0948609	0.118345
Soltu.DM.08G017360.2	0.0945902	0.116718
Soltu.DM.03G025860.2	0.0945541	0.169882
Soltu.DM.05G020030.1	0.0943503	0.0709904
Soltu.DM.01G003320.1	0.0941257	0.226097
Soltu.DM.02G002430.1	0.0940889	0.166924
Soltu.DM.09G029630.1	0.0938627	0.219963
Soltu.DM.04G037340.1	0.0937914	0.155737
Soltu.DM.11G008390.1	0.0937503	0.0241344
Soltu.DM.01G044190.1	0.0935628	0.118785
Soltu.DM.03G013510.1	0.0933709	0.202403
Soltu.DM.06G029600.1	0.093345	0.114268
Soltu.DM.04G027620.1	0.0933442	0.165658
Soltu.DM.03G032250.1	0.0932952	0.235832
Soltu.DM.05G027010.1	0.0930539	0.11046
Soltu.DM.07G003160.1	0.0928684	0.241436
Soltu.DM.12G010770.1	0.0928563	0.0589914
Soltu.DM.08G003810.1	0.0928377	0.078444
Soltu.DM.10G022880.1	0.0926591	0.0349163
Soltu.DM.03G018700.1	0.0926537	0.141376
Soltu.DM.05G019950.2	0.0921753	0.0472731
Soltu.DM.07G009300.1	0.0920218	0.0651807
Soltu.DM.11G000070.1	0.091983	0.153535
Soltu.DM.06G016960.1	0.0919079	0.133482
Soltu.DM.05G027150.1	0.0918706	0.139263
Soltu.DM.08G021920.1	0.0917292	0.0732891
Soltu.DM.03G015540.1	0.0917237	0.0647428
Soltu.DM.05G025100.2	0.0916655	0.0429771
Soltu.DM.08G017970.1	0.0916528	0.011636
Soltu.DM.03G011420.1	0.0916493	0.0106826
Soltu.DM.12G001860.1	0.091459	0.103514
Soltu.DM.09G000440.1	0.0914164	0.136782
Soltu.DM.01G034030.1	0.091393	0.169758
Soltu.DM.10G028350.1	0.0913802	0.151501
Soltu.DM.08G018020.1	0.0911555	0.0474876
Soltu.DM.01G023790.1	0.0910368	0.149563
Soltu.DM.07G019810.1	0.090962	0.124542
Soltu.DM.12G010510.1	0.0909334	0.211348
Soltu.DM.02G017810.4	0.0908517	0.136139
Soltu.DM.06G026950.1	0.0907874	0.153512
Soltu.DM.06G010140.1	0.0905158	0.14517
Soltu.DM.09G025470.2	0.090482	0.07066
Soltu.DM.01G034000.1	0.0904544	0.249258
Soltu.DM.03G018370.1	0.0903521	0.290698
Soltu.DM.07G018600.1	0.0903415	0.184046
Soltu.DM.07G027910.1	0.0902134	0.139134
Soltu.DM.08G027040.1	0.0899889	0.2162
Soltu.DM.08G029980.3	0.0899824	0.0401476
Soltu.DM.01G002400.1	0.0899335	0.227962
Soltu.DM.03G019450.1	0.0899321	0.232333
Soltu.DM.05G012130.1	0.0898777	0.0152183
Soltu.DM.08G004990.2	0.0898672	0.200174
Soltu.DM.03G031570.1	0.0898017	0.175208
Soltu.DM.03G030210.1	0.089798	0.205867
Soltu.DM.01G008270.1	0.0897045	0.124658
Soltu.DM.12G025770.1	0.0896603	0.193107
Soltu.DM.02G027990.1	0.0895508	0.0967919
Soltu.DM.02G003320.1	0.0895021	0.184176
Soltu.DM.09G017120.1	0.0894462	0.256064
Soltu.DM.09G002570.2	0.0894244	0.293753
Soltu.DM.08G021520.1	0.0894059	0.260312
Soltu.DM.03G025220.3	0.0893323	0.0291826
Soltu.DM.08G015220.1	0.089281	0.0237598
Soltu.DM.03G011490.1	0.0892405	0.0473817
Soltu.DM.02G020170.2	0.0892108	0.250094
Soltu.DM.02G028310.1	0.0890668	0.111237
Soltu.DM.06G000500.1	0.0890297	0.108779
Soltu.DM.08G004690.1	0.0890037	0.0214672
Soltu.DM.02G020160.1	0.0889909	0.094604
Soltu.DM.12G005300.2	0.0889892	0.070077
Soltu.DM.01G032820.1	0.0889651	0.0537341
Soltu.DM.04G032210.1	0.0889489	0.228615
Soltu.DM.03G011580.1	0.0889179	0.130951
Soltu.DM.02G007370.5	0.0889061	0.104133
Soltu.DM.12G021500.1	0.0888476	0.0058171
Soltu.DM.02G020690.2	0.0888146	0.124326
Soltu.DM.05G006800.1	0.0887865	0.0893555
Soltu.DM.10G003040.2	0.0886724	0.223624
Soltu.DM.08G018800.1	0.0886624	0.139773
Soltu.DM.06G033200.1	0.0885037	0.0718181
Soltu.DM.03G023840.1	0.0885007	0.216286
Soltu.DM.01G027860.1	0.0884795	0.0891975
Soltu.DM.08G027780.1	0.0884568	0.261544
Soltu.DM.03G036090.1	0.0883857	0.247763
Soltu.DM.09G002120.1	0.0883723	0.119048
Soltu.DM.03G011460.1	0.0882439	0.0517626
Soltu.DM.07G020020.1	0.0882097	0.223354
Soltu.DM.01G040740.1	0.0881965	0.310505
Soltu.DM.06G031790.2	0.0880186	0.201435
Soltu.DM.01G047270.1	0.0880024	0.221416
Soltu.DM.07G023090.1	0.0879624	0.160001
Soltu.DM.02G012030.2	0.0878887	0.0735497
Soltu.DM.12G026900.1	0.0878776	0.0187575
Soltu.DM.09G005390.1	0.0873884	0.237898
Soltu.DM.04G028090.1	0.0873825	0.0344406
Soltu.DM.04G005970.1	0.0873753	0.0700631
Soltu.DM.03G020790.1	0.0871901	0.181166
Soltu.DM.07G000260.1	0.0871415	0.0418597
Soltu.DM.10G027450.1	0.0869491	0.0326676
Soltu.DM.12G001210.1	0.086905	0.0584585
Soltu.DM.03G026990.1	0.0867914	0.305182
Soltu.DM.06G028530.3	0.0867568	0.32177
Soltu.DM.07G001690.1	0.0866343	0.0364962
Soltu.DM.02G021950.1	0.0866268	0.235592
Soltu.DM.06G010240.1	0.0865508	0.193184
Soltu.DM.01G032140.1	0.0865313	0.236067
Soltu.DM.01G019960.1	0.0864948	0.241922
Soltu.DM.02G033900.4	0.0864828	0.0450375
Soltu.DM.01G047570.1	0.086349	0.123383
Soltu.DM.10G018590.2	0.086303	0.0888967
Soltu.DM.12G000120.1	0.0862932	0.0476025
Soltu.DM.09G030260.1	0.0862772	0.0355813
Soltu.DM.03G017970.2	0.0862143	0.135462
Soltu.DM.02G006890.1	0.0861769	0.288754
Soltu.DM.01G049500.1	0.0861437	0.146428
Soltu.DM.04G029170.1	0.0860918	0.303305
Soltu.DM.10G007320.1	0.0860702	0.0463693
Soltu.DM.01G042470.5	0.0859723	0.129979
Soltu.DM.08G029680.1	0.0858232	0.0549594
Soltu.DM.02G019670.1	0.0858203	0.14424
Soltu.DM.02G003550.1	0.0858136	0.192675
Soltu.DM.09G017220.1	0.0857451	0.239587
Soltu.DM.06G029280.1	0.0857136	0.187697
Soltu.DM.06G013750.1	0.0856817	0.189404
Soltu.DM.03G028830.1	0.0856017	0.0314054
Soltu.DM.10G019790.2	0.0856001	0.0445521
Soltu.DM.03G026010.1	0.08555	0.162995
Soltu.DM.02G018260.1	0.0855323	0.0830135
Soltu.DM.01G019980.1	0.0854291	0.135578
Soltu.DM.04G007590.3	0.0854175	0.0806045
Soltu.DM.08G023420.1	0.0852733	0.277122
Soltu.DM.09G001760.1	0.0852206	0.227041
Soltu.DM.11G014700.1	0.0851432	0.248716
Soltu.DM.03G021830.1	0.0850926	0.220295
Soltu.DM.06G029500.2	0.0850785	0.101856
Soltu.DM.12G020760.1	0.0848533	0.0373401
Soltu.DM.09G030590.1	0.0847618	0.180341
Soltu.DM.05G022650.1	0.0846662	0.263617
Soltu.DM.06G031130.2	0.0846099	0.139331
Soltu.DM.07G015210.1	0.0845828	0.0216247
Soltu.DM.01G003430.1	0.0845743	0.0129583
Soltu.DM.01G007500.1	0.084457	0.293392
Soltu.DM.03G037170.2	0.0843718	0.0433749
Soltu.DM.03G023160.3	0.084319	0.188009
Soltu.DM.03G031150.1	0.084311	0.289985
Soltu.DM.02G033060.1	0.0842767	0.0636051
Soltu.DM.06G026600.2	0.0842543	0.111641
Soltu.DM.04G032100.1	0.0842165	0.161174
Soltu.DM.09G010720.1	0.0839365	0.0393274
Soltu.DM.08G013100.1	0.0838637	0.218348
Soltu.DM.07G021690.1	0.0838437	0.0407654
Soltu.DM.08G018870.2	0.0837412	0.110879
Soltu.DM.05G000600.1	0.0836978	0.239004
Soltu.DM.12G029460.1	0.0833832	0.120995
Soltu.DM.02G009090.1	0.0833819	0.104166
Soltu.DM.01G005580.4	0.0833637	0.203235
Soltu.DM.03G031700.1	0.0833552	0.252825
Soltu.DM.01G039100.1	0.0832837	0.0895746
Soltu.DM.07G014570.1	0.083146	0.166021
Soltu.DM.01G029740.1	0.0830801	0.118716
Soltu.DM.10G025490.1	0.0829687	0.186882
Soltu.DM.01G038280.3	0.0829199	0.13326
Soltu.DM.04G001340.1	0.0828736	0.166106
Soltu.DM.07G021080.1	0.0828736	0.203155
Soltu.DM.04G010630.3	0.0828641	0.206525
Soltu.DM.09G009760.1	0.0828197	0.157349
Soltu.DM.04G027770.1	0.082812	0.0493151
Soltu.DM.07G021400.1	0.0828049	0.218136
Soltu.DM.01G043840.1	0.0827887	0.202527
Soltu.DM.12G010950.1	0.0827338	0.33736
Soltu.DM.07G009530.1	0.0826428	0.160673
Soltu.DM.09G001440.2	0.0825665	0.0528575
Soltu.DM.10G018070.1	0.0825339	0.276881
Soltu.DM.04G025730.1	0.0824948	0.315941
Soltu.DM.03G027170.2	0.082404	0.120232
Soltu.DM.06G017270.2	0.0822462	0.175364
Soltu.DM.12G007140.1	0.0822203	0.180429
Soltu.DM.04G001900.1	0.0819868	0.291244
Soltu.DM.12G000930.1	0.0819395	0.0227569
Soltu.DM.01G030040.1	0.0818535	0.139046
Soltu.DM.02G010070.3	0.0818284	0.0386106
Soltu.DM.02G019390.1	0.0818098	0.00797938
Soltu.DM.04G019420.1	0.0817981	0.299212
Soltu.DM.05G019710.1	0.0816108	0.288642
Soltu.DM.06G014120.1	0.0815853	0.193093
Soltu.DM.05G002510.1	0.0815634	0.00194257
Soltu.DM.06G021110.1	0.0815514	0.0155917
Soltu.DM.04G000910.1	0.0815402	0.243377
Soltu.DM.09G006160.1	0.0815325	0.197368
Soltu.DM.12G026010.1	0.0814409	0.29761
Soltu.DM.07G012020.1	0.0814352	0.021514
Soltu.DM.10G016510.1	0.0814338	0.0891837
Soltu.DM.06G035150.1	0.0813859	0.202485
Soltu.DM.12G007510.2	0.0812716	0.22977
Soltu.DM.03G023020.1	0.0812514	0.147829
Soltu.DM.08G022450.1	0.0812201	0.0469679
Soltu.DM.02G017730.1	0.0812042	0.159825
Soltu.DM.10G012990.1	0.081164	0.254977
Soltu.DM.06G024010.1	0.0811482	0.00927887
Soltu.DM.06G026180.1	0.0811452	0.00405682
Soltu.DM.06G019980.2	0.0810299	0.111566
Soltu.DM.08G017770.1	0.0809837	0.000214904
Soltu.DM.08G022300.1	0.0809783	0.0661567
Soltu.DM.09G004240.2	0.0809061	0.146335
Soltu.DM.12G025150.1	0.080904	0.240254
Soltu.DM.04G006060.1	0.0809017	0.0445083
Soltu.DM.05G018380.1	0.0808586	0.193904
Soltu.DM.02G022590.1	0.0807992	0.184172
Soltu.DM.04G029770.2	0.0807577	0.0750665
Soltu.DM.06G026900.1	0.0807516	0.254778
Soltu.DM.01G004830.1	0.0806997	0.0340256
Soltu.DM.01G026390.1	0.0806935	0.139334
Soltu.DM.06G035130.1	0.0805529	0.14333
Soltu.DM.02G005750.1	0.0805466	0.050692
Soltu.DM.09G025220.1	0.0804916	0.320179
Soltu.DM.10G018640.1	0.0803298	0.273827
Soltu.DM.06G018380.1	0.0803185	0.16576
Soltu.DM.12G006170.1	0.0803033	0.076198
Soltu.DM.03G008410.3	0.0802136	0.228082
Soltu.DM.05G011990.2	0.0801938	0.118866
Soltu.DM.09G009300.2	0.080188	0.222706
Soltu.DM.03G022270.1	0.0801761	0.125259
Soltu.DM.08G024000.1	0.0801388	0.250202
Soltu.DM.07G022140.1	0.0801064	0.179811
Soltu.DM.12G001000.4	0.0800986	0.343622
Soltu.DM.08G006670.1	0.0800573	0.0532714
Soltu.DM.09G007060.1	0.0800072	0.00572051
Soltu.DM.07G002790.1	0.0799265	0.251193
Soltu.DM.05G025630.1	0.0799263	0.194489
Soltu.DM.02G019190.1	0.0797898	0.0838294
Soltu.DM.04G030230.1	0.0796135	0.0172134
Soltu.DM.01G051280.1	0.0795166	0.214286
Soltu.DM.05G003910.1	0.079488	0.218548
Soltu.DM.11G003160.2	0.0794787	0.330466
Soltu.DM.08G021330.2	0.0794507	0.0533438
Soltu.DM.01G045630.1	0.0794485	0.169694
Soltu.DM.09G005260.1	0.0794444	0.312405
Soltu.DM.11G003270.2	0.0793584	0.197567
Soltu.DM.12G002600.1	0.0793488	0.183416
Soltu.DM.09G028630.1	0.0792775	0.276775
Soltu.DM.11G002450.1	0.079227	0.315751
Soltu.DM.01G007780.1	0.0791936	0.200246
Soltu.DM.07G026390.1	0.0791172	0.0572703
Soltu.DM.04G035800.1	0.0790487	0.308859
Soltu.DM.08G029760.1	0.0790456	0.333492
Soltu.DM.02G027280.1	0.0790424	0.242282
Soltu.DM.06G026720.4	0.0790089	0.0161112
Soltu.DM.05G004500.1	0.0790054	0.133525
Soltu.DM.04G034840.1	0.0789045	0.0431518
Soltu.DM.02G025090.1	0.0788593	0.0738581
Soltu.DM.03G021910.1	0.0788215	0.190083
Soltu.DM.08G017270.1	0.0787731	0.10261
Soltu.DM.06G025960.2	0.0787572	0.00508393
Soltu.DM.12G019640.1	0.0786718	0.263833
Soltu.DM.02G011070.1	0.0785979	0.143081
Soltu.DM.12G020010.2	0.078585	0.260982
Soltu.DM.02G028160.1	0.0785758	0.216752
Soltu.DM.05G002350.3	0.078506	0.0321634
Soltu.DM.08G026440.1	0.0784532	0.0910703
Soltu.DM.11G021700.1	0.0784443	0.274966
Soltu.DM.10G027400.1	0.0784087	0.229398
Soltu.DM.01G022290.2	0.0783584	0.245615
Soltu.DM.12G025590.1	0.0783361	0.209968
Soltu.DM.07G000310.1	0.0782571	0.289119
Soltu.DM.07G014940.3	0.0781522	0.0615892
Soltu.DM.01G005660.4	0.0781374	0.0238455
Soltu.DM.07G022310.1	0.0780513	0.150278
Soltu.DM.01G049230.1	0.0780186	0.123391
Soltu.DM.11G026730.1	0.0779916	0.319203
Soltu.DM.06G003240.1	0.0779845	0.114393
Soltu.DM.03G021360.1	0.077972	0.292886
Soltu.DM.04G011880.1	0.0779023	0.169557
Soltu.DM.02G019580.1	0.0779001	0.0407586
Soltu.DM.05G012720.1	0.0778986	0.347293
Soltu.DM.06G013280.1	0.0778862	0.136277
Soltu.DM.07G014090.2	0.0777788	0.126486
Soltu.DM.08G006710.1	0.0777736	0.0216679
Soltu.DM.01G045640.2	0.077755	0.0217124
Soltu.DM.03G028090.1	0.0777486	0.33878
Soltu.DM.04G026010.1	0.0777474	0.0677416
Soltu.DM.05G026220.1	0.0777334	0.0485052
Soltu.DM.05G007720.2	0.077648	0.26046
Soltu.DM.02G000500.1	0.0775901	0.268678
Soltu.DM.04G008750.1	0.0775683	0.048259
Soltu.DM.04G036560.2	0.077543	0.294325
Soltu.DM.12G007470.1	0.0775426	0.207901
Soltu.DM.03G021620.1	0.0775319	0.103446
Soltu.DM.11G003330.2	0.077508	0.195683
Soltu.DM.08G020410.3	0.0774127	0.157131
Soltu.DM.10G025440.3	0.0774094	0.183455
Soltu.DM.08G023150.1	0.077231	0.136413
Soltu.DM.08G019030.1	0.0772064	0.222286
Soltu.DM.12G005430.1	0.0772038	0.11561
Soltu.DM.05G026440.1	0.0771542	0.132682
Soltu.DM.01G035590.1	0.077137	0.160977
Soltu.DM.01G028490.1	0.0770871	0.0812547
Soltu.DM.09G026520.1	0.0770605	0.0518048
Soltu.DM.06G018350.2	0.0770108	0.180133
Soltu.DM.11G023500.1	0.0770042	0.211809
Soltu.DM.08G029180.1	0.0769735	0.158043
Soltu.DM.11G021640.1	0.0769681	0.258884
Soltu.DM.02G014620.1	0.0769391	0.199841
Soltu.DM.05G017040.1	0.0769304	0.173302
Soltu.DM.04G001630.1	0.0768501	0.132938
Soltu.DM.07G013940.1	0.0768037	0.0411703
Soltu.DM.12G025070.1	0.0767966	0.240436
Soltu.DM.12G020840.1	0.0767781	0.202294
Soltu.DM.09G016010.1	0.076703	0.0581728
Soltu.DM.02G005040.1	0.0766155	0.35815
Soltu.DM.08G024020.1	0.0765774	0.332513
Soltu.DM.01G048060.1	0.0765063	0.3552
Soltu.DM.05G022190.1	0.0764795	0.367342
Soltu.DM.01G045280.2	0.0764056	0.0712204
Soltu.DM.07G001250.1	0.0763774	0.151504
Soltu.DM.08G017020.3	0.0763521	0.156776
Soltu.DM.02G023240.3	0.0763361	0.198146
Soltu.DM.03G035430.4	0.0762451	0.245042
Soltu.DM.04G007330.1	0.0762332	0.17963
Soltu.DM.07G027950.1	0.0761586	0.179423
Soltu.DM.04G030640.1	0.0761447	0.32188
Soltu.DM.09G026930.1	0.0761296	0.137887
Soltu.DM.01G033700.1	0.0761131	0.292072
Soltu.DM.06G015940.1	0.0761036	0.149091
Soltu.DM.05G021350.1	0.0760976	0.014487
Soltu.DM.09G029910.1	0.0760662	0.0693534
Soltu.DM.03G034850.1	0.0759887	0.0332092
Soltu.DM.02G016880.1	0.0758263	0.0803679
Soltu.DM.02G008050.1	0.0757637	0.0900543
Soltu.DM.03G019220.1	0.075732	0.0891746
Soltu.DM.06G029260.3	0.075732	0.214066
Soltu.DM.12G024730.1	0.0756816	0.0463639
Soltu.DM.07G021080.3	0.0756333	0.0421007
Soltu.DM.09G026770.2	0.0755867	0.267895
Soltu.DM.03G009450.1	0.0755663	0.261544
Soltu.DM.07G024250.1	0.0754716	0.356896
Soltu.DM.08G014110.1	0.0754653	0.266392
Soltu.DM.12G029560.1	0.0754597	0.0632782
Soltu.DM.12G028030.1	0.0753877	0.161093
Soltu.DM.04G012760.1	0.0753603	0.274311
Soltu.DM.09G007260.1	0.075085	0.246085
Soltu.DM.10G020970.1	0.0750398	0.249298
Soltu.DM.09G028490.1	0.075012	0.338025
Soltu.DM.12G004060.3	0.0749512	0.0438724
Soltu.DM.03G000480.1	0.074826	0.281799
Soltu.DM.02G010940.1	0.0748113	0.225777
Soltu.DM.01G001750.2	0.0747733	0.179683
Soltu.DM.04G007420.1	0.0746906	0.317546
Soltu.DM.04G037700.1	0.0746492	0.186363
Soltu.DM.08G014050.1	0.0745675	0.32919
Soltu.DM.06G005190.1	0.0745447	0.259711
Soltu.DM.05G011780.2	0.0745282	0.155376
Soltu.DM.03G027600.2	0.0744758	0.116248
Soltu.DM.09G019300.1	0.0744589	0.316843
Soltu.DM.09G019080.1	0.0744493	0.0126159
Soltu.DM.11G001710.1	0.0744143	0.230264
Soltu.DM.01G034610.2	0.0742791	0.247942
Soltu.DM.05G023720.1	0.0740891	0.0437873
Soltu.DM.04G025280.1	0.0740718	0.174945
Soltu.DM.12G029510.1	0.0740222	0.117513
Soltu.DM.02G025190.2	0.0739689	0.0714658
Soltu.DM.07G005720.2	0.0738987	0.0253204
Soltu.DM.03G032780.1	0.0738583	0.200881
Soltu.DM.09G006200.1	0.0738201	0.30955
Soltu.DM.07G000470.2	0.0737544	0.220392
Soltu.DM.05G002480.1	0.0736451	0.311146
Soltu.DM.06G023900.1	0.0735905	0.338889
Soltu.DM.06G002900.1	0.0735836	0.310865
Soltu.DM.03G020340.1	0.0735237	0.186128
Soltu.DM.04G017420.1	0.0735212	0.202201
Soltu.DM.04G007720.1	0.0734869	0.269167
Soltu.DM.08G023900.1	0.0734619	0.240969
Soltu.DM.06G033520.1	0.0734268	0.281699
Soltu.DM.04G022450.1	0.0733859	0.271449
Soltu.DM.02G028540.1	0.073347	0.0655241
Soltu.DM.12G024840.1	0.0733319	0.149888
Soltu.DM.04G012170.3	0.0732776	0.208585
Soltu.DM.09G005280.1	0.0732487	0.0632469
Soltu.DM.06G006770.3	0.0731345	0.0653643
Soltu.DM.05G006920.2	0.0730943	0.207423
Soltu.DM.09G009260.1	0.073043	0.0369322
Soltu.DM.01G035250.1	0.0730391	0.298557
Soltu.DM.09G029950.1	0.0729721	0.116018
Soltu.DM.09G006550.1	0.0729289	0.365367
Soltu.DM.02G020040.2	0.0729002	0.128096
Soltu.DM.01G039780.2	0.0727726	0.179708
Soltu.DM.06G009410.1	0.0727423	0.279851
Soltu.DM.03G022630.2	0.0727271	0.0495488
Soltu.DM.03G002860.2	0.0727164	0.144808
Soltu.DM.11G025140.1	0.0726966	0.225769
Soltu.DM.01G004780.1	0.072614	0.0329899
Soltu.DM.05G019150.2	0.0725953	0.226748
Soltu.DM.07G025210.2	0.0725859	0.297841
Soltu.DM.08G008050.1	0.0725798	0.203047
Soltu.DM.05G010450.2	0.0725531	0.233029
Soltu.DM.04G033180.1	0.0725159	0.276669
Soltu.DM.05G009660.1	0.0725029	0.346375
Soltu.DM.03G011440.1	0.072497	0.0768652
Soltu.DM.03G033910.2	0.0724072	0.155121
Soltu.DM.03G037550.2	0.072334	0.0170966
Soltu.DM.08G004620.1	0.0723324	0.397606
Soltu.DM.07G020310.1	0.0723211	0.0643301
Soltu.DM.05G009990.1	0.0723147	0.149386
Soltu.DM.01G039930.1	0.0722909	0.151822
Soltu.DM.05G009780.1	0.0722559	0.148947
Soltu.DM.11G007990.1	0.0722238	0.257472
Soltu.DM.10G005570.1	0.0722129	0.0916871
Soltu.DM.03G012720.1	0.0721759	0.214966
Soltu.DM.02G016380.1	0.0721489	0.164813
Soltu.DM.06G034910.1	0.0721211	0.300325
Soltu.DM.04G030810.1	0.0720405	0.250449
Soltu.DM.04G021800.1	0.0719714	0.307517
Soltu.DM.06G017730.2	0.0719692	0.182268
Soltu.DM.02G019700.1	0.0719616	0.15834
Soltu.DM.04G035300.1	0.071957	0.241133
Soltu.DM.08G015110.1	0.0719412	0.0346712
Soltu.DM.10G008460.1	0.0719176	0.112324
Soltu.DM.01G047020.1	0.0718313	0.274826
Soltu.DM.03G034080.1	0.0717104	0.0902707
Soltu.DM.01G047260.1	0.0716015	0.170089
Soltu.DM.11G022420.1	0.0715844	0.286126
Soltu.DM.03G014570.1	0.0715831	0.141501
Soltu.DM.03G003160.1	0.0715697	0.23079
Soltu.DM.07G015060.1	0.0715636	0.232377
Soltu.DM.01G044590.1	0.0715341	0.0930344
Soltu.DM.03G020720.1	0.0714569	0.298619
Soltu.DM.09G022940.1	0.0713875	0.36711
Soltu.DM.01G046220.1	0.0713533	0.0830509
Soltu.DM.05G003650.1	0.0713289	0.0718717
Soltu.DM.10G004150.1	0.0712278	0.232334
Soltu.DM.06G000670.1	0.0711236	0.175378
Soltu.DM.01G049320.1	0.0711155	0.339214
Soltu.DM.07G007400.1	0.0711077	0.228493
Soltu.DM.06G006130.1	0.0710855	0.240563
Soltu.DM.04G031530.4	0.0710565	0.0211874
Soltu.DM.04G008590.1	0.0710332	0.190638
Soltu.DM.06G000430.1	0.0710105	0.279186
Soltu.DM.07G001680.1	0.071009	0.0355712
Soltu.DM.01G025720.1	0.0709491	0.265281
Soltu.DM.12G027260.1	0.0708944	0.321345
Soltu.DM.04G028690.2	0.0708545	0.223205
Soltu.DM.06G011830.1	0.0708367	0.032557
Soltu.DM.09G005600.1	0.0707984	0.253478
Soltu.DM.07G002450.1	0.0707908	0.215807
Soltu.DM.07G010920.1	0.0707438	0.20065
Soltu.DM.03G021460.1	0.0707038	0.170347
Soltu.DM.02G018660.1	0.0706536	0.195212
Soltu.DM.03G003350.2	0.070637	0.298494
Soltu.DM.04G032620.1	0.0705645	0.304708
Soltu.DM.09G013800.1	0.0705548	0.187405
Soltu.DM.06G013440.1	0.0705542	0.3552
Soltu.DM.07G018700.1	0.0703715	0.286947
Soltu.DM.11G021530.1	0.0703515	0.330292
Soltu.DM.01G027360.1	0.0703501	0.197366
Soltu.DM.01G003150.1	0.0703153	0.156655
Soltu.DM.01G030910.1	0.0702687	0.173477
Soltu.DM.10G000440.1	0.0701804	0.014796
Soltu.DM.03G022700.1	0.0701567	0.319659
Soltu.DM.08G022700.1	0.0701434	0.275491
Soltu.DM.07G003490.1	0.0701309	0.228208
Soltu.DM.04G019680.1	0.0701012	0.12032
Soltu.DM.04G031990.1	0.070083	0.0803098
Soltu.DM.06G014110.1	0.0700824	0.173246
Soltu.DM.03G032670.1	0.0700611	0.207721
Soltu.DM.08G002810.1	0.0699385	0.373819
Soltu.DM.08G015300.2	0.0698369	0.269106
Soltu.DM.01G031810.1	0.0698153	0.169419
Soltu.DM.06G009040.1	0.0698071	0.143164
Soltu.DM.04G032040.1	0.0697817	0.0694457
Soltu.DM.07G015230.1	0.0696428	0.226523
Soltu.DM.05G003790.1	0.0695989	0.151566
Soltu.DM.11G016910.7	0.069519	0.184713
Soltu.DM.02G006720.2	0.0694943	0.277006
Soltu.DM.01G035890.2	0.0694702	0.327008
Soltu.DM.03G006130.1	0.069432	0.361381
Soltu.DM.05G006580.1	0.0693718	0.0877333
Soltu.DM.04G021390.1	0.0693237	0.302564
Soltu.DM.07G012150.3	0.0693131	0.237797
Soltu.DM.11G008460.1	0.0693083	0.399885
Soltu.DM.10G019680.1	0.0693014	0.35127
Soltu.DM.02G017790.3	0.0692861	0.16252
Soltu.DM.05G005140.1	0.0691844	0.230872
Soltu.DM.12G023960.1	0.0691439	0.279688
Soltu.DM.12G024270.1	0.0690346	0.0323264
Soltu.DM.01G019870.2	0.0689904	0.108233
Soltu.DM.08G025260.1	0.0689647	0.303447
Soltu.DM.06G033070.1	0.0688582	0.260608
Soltu.DM.02G026450.1	0.0687782	0.328735
Soltu.DM.04G018800.1	0.0687635	0.380951
Soltu.DM.04G030690.1	0.0687222	0.341135
Soltu.DM.11G002700.1	0.0686655	0.226279
Soltu.DM.03G014680.1	0.0686618	0.208741
Soltu.DM.06G018370.1	0.068642	0.221034
Soltu.DM.04G029400.1	0.0686271	0.0730615
Soltu.DM.03G021820.1	0.0685378	0.0654966
Soltu.DM.09G001640.1	0.0685218	0.133628
Soltu.DM.10G025890.1	0.0685053	0.311527
Soltu.DM.01G051890.2	0.0684723	0.0738544
Soltu.DM.03G003340.1	0.0683981	0.211744
Soltu.DM.11G008440.1	0.0683755	0.0910426
Soltu.DM.06G023720.2	0.0683416	0.323219
Soltu.DM.05G000110.1	0.0683251	0.373596
Soltu.DM.06G003940.1	0.0681981	0.319121
Soltu.DM.07G004740.1	0.0681364	0.260679
Soltu.DM.11G023070.1	0.0680848	0.3478
Soltu.DM.08G012590.2	0.0680723	0.0943933
Soltu.DM.11G009080.1	0.068069	0.181544
Soltu.DM.11G019450.1	0.0680477	0.151824
Soltu.DM.01G051950.1	0.06798	0.321052
Soltu.DM.01G042110.2	0.067969	0.224524
Soltu.DM.01G007260.1	0.0679339	0.250355
Soltu.DM.07G026590.2	0.0679336	0.199929
Soltu.DM.01G034800.2	0.0678658	0.376572
Soltu.DM.01G043010.1	0.0678134	0.275645
Soltu.DM.10G005000.1	0.0677764	0.0849601
Soltu.DM.05G004310.2	0.0677625	0.0485463
Soltu.DM.06G009260.3	0.0677609	0.11564
Soltu.DM.11G012170.1	0.0677369	0.30442
Soltu.DM.03G021030.1	0.0677283	0.309769
Soltu.DM.01G025110.1	0.0677223	0.0631687
Soltu.DM.09G021760.1	0.0677191	0.17071
Soltu.DM.06G003240.4	0.0677127	0.323958
Soltu.DM.11G008090.3	0.0677099	0.003198
Soltu.DM.07G021700.1	0.0676719	0.274379
Soltu.DM.11G003730.1	0.0676646	0.296787
Soltu.DM.06G014930.1	0.0676514	0.321193
Soltu.DM.02G002820.1	0.0676251	0.283038
Soltu.DM.08G029560.2	0.0675913	0.138146
Soltu.DM.12G015890.6	0.0675673	0.0938535
Soltu.DM.01G006770.1	0.0675619	0.0376084
Soltu.DM.12G000840.1	0.0675565	0.0360813
Soltu.DM.06G031980.1	0.0675278	0.265934
Soltu.DM.01G004930.2	0.0674943	0.0313201
Soltu.DM.09G026790.2	0.0674695	0.000279059
Soltu.DM.05G026620.1	0.0674688	0.181706
Soltu.DM.03G020310.1	0.0674363	0.1948
Soltu.DM.11G021420.1	0.0674247	0.284823
Soltu.DM.07G028050.1	0.0672806	0.163173
Soltu.DM.02G007590.1	0.0672708	0.280674
Soltu.DM.10G003420.1	0.0672658	0.312456
Soltu.DM.07G013900.1	0.0672585	0.15975
Soltu.DM.06G032320.1	0.0672585	0.219159
Soltu.DM.01G032310.1	0.067241	0.142444
Soltu.DM.03G036610.1	0.067233	0.394626
Soltu.DM.09G022850.1	0.067222	0.0667024
Soltu.DM.09G005510.1	0.0672013	0.176047
Soltu.DM.08G026850.2	0.0671828	0.281005
Soltu.DM.07G026680.1	0.067164	0.200062
Soltu.DM.02G009580.2	0.0671572	0.153035
Soltu.DM.04G037250.2	0.0671306	0.190501
Soltu.DM.02G014420.1	0.0670942	0.154345
Soltu.DM.08G016760.1	0.0669996	0.0493358
Soltu.DM.10G011210.1	0.0669789	0.290954
Soltu.DM.12G018820.3	0.0669642	0.197511
Soltu.DM.01G047290.2	0.0669581	0.31663
Soltu.DM.03G017250.1	0.0668764	0.0177842
Soltu.DM.01G042410.1	0.0668111	0.0491891
Soltu.DM.01G020010.2	0.0668076	0.179371
Soltu.DM.12G024700.1	0.0667879	0.0811209
Soltu.DM.09G026640.1	0.0667808	0.236344
Soltu.DM.01G051980.1	0.0667663	0.301363
Soltu.DM.06G026220.3	0.0667367	0.37575
Soltu.DM.02G004170.1	0.0667096	0.221618
Soltu.DM.03G020760.1	0.0666852	0.281684
Soltu.DM.12G029480.1	0.0666425	0.0758437
Soltu.DM.03G003910.1	0.0666263	0.335878
Soltu.DM.08G001840.1	0.0665445	0.340444
Soltu.DM.02G019620.1	0.0665319	0.0423375
Soltu.DM.09G018320.1	0.0665306	0.261584
Soltu.DM.04G024310.1	0.0664836	0.13414
Soltu.DM.02G014950.1	0.0664731	0.0504381
Soltu.DM.02G028820.2	0.066466	0.20291
Soltu.DM.06G012910.1	0.0664303	0.246787
Soltu.DM.01G044450.1	0.0664146	0.324863
Soltu.DM.02G032930.3	0.0663684	0.136879
Soltu.DM.06G021780.1	0.0663647	0.39634
Soltu.DM.07G026480.1	0.0662336	0.354944
Soltu.DM.03G020560.1	0.0661438	0.245676
Soltu.DM.03G021950.2	0.0661334	0.331495
Soltu.DM.12G016610.1	0.0661032	0.0247523
Soltu.DM.06G005060.3	0.0660715	0.0360427
Soltu.DM.12G005370.1	0.0660578	0.360083
Soltu.DM.01G051070.2	0.0660481	0.263272
Soltu.DM.01G019710.1	0.0660037	0.330299
Soltu.DM.02G009480.1	0.0660025	0.343568
Soltu.DM.02G025220.1	0.0659701	0.19092
Soltu.DM.01G051570.2	0.0659278	0.0791821
Soltu.DM.08G028090.1	0.065912	0.31627
Soltu.DM.08G010050.1	0.0658528	0.351879
Soltu.DM.02G011440.2	0.065824	0.0386257
Soltu.DM.12G003330.1	0.065824	0.0386257
Soltu.DM.01G024680.1	0.0658074	0.326481
Soltu.DM.10G023290.1	0.0657943	0.374968
Soltu.DM.02G034510.3	0.0657472	0.382845
Soltu.DM.08G022330.1	0.0656944	0.246634
Soltu.DM.02G030030.1	0.0656203	0.322021
Soltu.DM.10G014340.1	0.0656096	0.056893
Soltu.DM.12G029520.1	0.0655944	0.0435466
Soltu.DM.04G031590.1	0.0655782	0.370625
Soltu.DM.06G025360.2	0.0655677	0.0260838
Soltu.DM.12G019180.1	0.0655628	0.415558
Soltu.DM.08G011800.3	0.0655488	0.317939
Soltu.DM.02G009920.1	0.0655164	0.376027
Soltu.DM.11G022280.1	0.0654705	0.210691
Soltu.DM.07G021500.2	0.065388	0.112915
Soltu.DM.06G034660.1	0.0653841	0.304278
Soltu.DM.04G035890.2	0.0653742	0.0330503
Soltu.DM.09G023020.1	0.065365	0.400412
Soltu.DM.04G032890.1	0.0653589	0.260373
Soltu.DM.12G028460.1	0.0653355	0.318737
Soltu.DM.12G007280.1	0.065293	0.326158
Soltu.DM.01G006700.1	0.065292	0.103448
Soltu.DM.07G004610.1	0.0652896	0.304552
Soltu.DM.02G033450.5	0.0652421	0.34545
Soltu.DM.04G010630.2	0.0652354	0.306377
Soltu.DM.09G007630.1	0.0652228	0.367871
Soltu.DM.09G028890.4	0.0651811	0.285136
Soltu.DM.02G010230.2	0.0650785	0.0539657
Soltu.DM.06G018950.1	0.0650662	0.227502
Soltu.DM.02G017630.1	0.065048	0.302098
Soltu.DM.12G005600.1	0.0650476	0.222681
Soltu.DM.01G044150.3	0.0650073	0.375526
Soltu.DM.01G049250.1	0.0649944	0.221263
Soltu.DM.01G004810.1	0.0649916	0.11913
Soltu.DM.11G007670.4	0.064971	0.200005
Soltu.DM.06G003660.1	0.0649274	0.0433778
Soltu.DM.12G021570.1	0.0649224	0.364693
Soltu.DM.04G036690.1	0.0649126	0.291658
Soltu.DM.06G020310.1	0.0648888	0.207108
Soltu.DM.05G021360.1	0.064797	0.0258711
Soltu.DM.02G015010.1	0.064784	0.297643
Soltu.DM.10G015390.1	0.0647514	0.169246
Soltu.DM.01G004900.1	0.0647099	0.110513
Soltu.DM.08G014180.1	0.0646402	0.124021
Soltu.DM.08G006220.2	0.0645892	0.170717
Soltu.DM.04G001770.2	0.0645707	0.296475
Soltu.DM.09G022330.1	0.0645511	0.409474
Soltu.DM.06G001090.1	0.0645358	0.226012
Soltu.DM.09G021290.1	0.0645025	0.316852
Soltu.DM.07G028100.1	0.0644208	0.228686
Soltu.DM.07G012060.2	0.0644046	0.334545
Soltu.DM.08G005300.1	0.064373	0.370552
Soltu.DM.09G009230.1	0.0642663	0.0361709
Soltu.DM.06G027810.1	0.0642394	0.122988
Soltu.DM.11G007310.1	0.064163	0.309625
Soltu.DM.07G022210.1	0.0641138	0.0572428
Soltu.DM.09G022670.1	0.0641041	0.304665
Soltu.DM.12G029530.2	0.0641025	0.102462
Soltu.DM.08G014340.1	0.0640335	0.184948
Soltu.DM.06G029850.2	0.0640233	0.199463
Soltu.DM.02G017110.2	0.0640152	0.13789
Soltu.DM.05G000240.1	0.0639082	0.0812221
Soltu.DM.08G004510.1	0.0638969	0.297798
Soltu.DM.04G021650.1	0.0638593	0.11377
Soltu.DM.03G017970.1	0.0638581	0.098041
Soltu.DM.08G004180.2	0.0638384	0.328209
Soltu.DM.12G024900.1	0.0637318	0.304882
Soltu.DM.03G035420.1	0.0637055	0.220341
Soltu.DM.06G032090.1	0.0637053	0.209685
Soltu.DM.05G026640.1	0.0636364	0.269855
Soltu.DM.01G036610.1	0.0635775	0.251017
Soltu.DM.01G027430.1	0.0635481	0.382311
Soltu.DM.11G010190.1	0.0635218	0.22156
Soltu.DM.05G022520.1	0.0635207	0.29106
Soltu.DM.02G000590.1	0.0634718	0.44032
Soltu.DM.02G029820.1	0.0634242	0.274885
Soltu.DM.08G003870.2	0.0633898	0.0117881
Soltu.DM.07G011150.1	0.063389	0.314266
Soltu.DM.10G003860.3	0.0633803	0.159401
Soltu.DM.12G028860.3	0.0633378	0.182426
Soltu.DM.08G004350.1	0.0633294	0.286441
Soltu.DM.01G028710.1	0.063317	0.25146
Soltu.DM.02G008460.1	0.0632505	0.267744
Soltu.DM.09G011570.1	0.0631978	0.332875
Soltu.DM.12G014050.1	0.0631701	0.216471
Soltu.DM.10G023160.1	0.0631548	0.0214778
Soltu.DM.01G020050.1	0.0631206	0.219371
Soltu.DM.05G008960.1	0.0630683	0.312473
Soltu.DM.03G020680.1	0.0630436	0.313026
Soltu.DM.08G005330.1	0.0630035	0.193679
Soltu.DM.06G013720.1	0.0629937	0.291222
Soltu.DM.12G023310.1	0.0629533	0.249067
Soltu.DM.07G018750.1	0.0629357	0.266612
Soltu.DM.02G018530.1	0.0629354	0.350294
Soltu.DM.04G037330.1	0.062859	0.182745
Soltu.DM.04G026770.1	0.0628523	0.20869
Soltu.DM.12G003210.1	0.0628149	0.0217136
Soltu.DM.10G026310.1	0.0627947	0.243087
Soltu.DM.02G028350.3	0.0627312	0.218876
Soltu.DM.08G028930.1	0.0627095	0.335412
Soltu.DM.02G004070.1	0.0626569	0.206516
Soltu.DM.11G015170.1	0.0625913	0.35178
Soltu.DM.06G002910.1	0.0625837	0.261574
Soltu.DM.05G022070.1	0.0625666	0.318806
Soltu.DM.09G026220.4	0.0625472	0.190314
Soltu.DM.07G021480.1	0.0625412	0.198901
Soltu.DM.04G008430.1	0.0625241	0.254239
Soltu.DM.01G036000.1	0.0625176	0.294342
Soltu.DM.09G006850.1	0.0624526	0.204863
Soltu.DM.03G024900.1	0.0624359	0.119163
Soltu.DM.10G027130.1	0.0623723	0.0875248
Soltu.DM.08G010200.1	0.0623619	0.096542
Soltu.DM.12G013080.1	0.0622742	0.232263
Soltu.DM.07G016110.1	0.0622463	0.0513729
Soltu.DM.10G019480.1	0.0622298	0.0592381
Soltu.DM.10G015520.3	0.0621951	0.189709
Soltu.DM.04G027070.1	0.0621946	0.342658
Soltu.DM.01G042900.3	0.0621804	0.346328
Soltu.DM.03G030150.2	0.0621561	0.328642
Soltu.DM.01G051470.1	0.0621552	0.281908
Soltu.DM.08G011440.1	0.0621367	0.393139
Soltu.DM.01G024940.1	0.0621071	0.301564
Soltu.DM.08G028680.1	0.0620754	0.409473
Soltu.DM.08G006100.1	0.0620163	0.346292
Soltu.DM.04G029850.1	0.0619428	0.308899
Soltu.DM.06G026480.1	0.061883	0.259757
Soltu.DM.01G034090.1	0.0618088	0.313948
Soltu.DM.11G000090.3	0.0617868	0.172775
Soltu.DM.04G037270.1	0.0617755	0.183794
Soltu.DM.07G001740.1	0.0617746	0.246583
Soltu.DM.08G004140.1	0.0616967	0.29216
Soltu.DM.09G027770.1	0.0616791	0.408812
Soltu.DM.08G020440.1	0.0616483	0.0490713
Soltu.DM.09G013910.1	0.0616405	0.366641
Soltu.DM.04G025200.3	0.0616278	0.196884
Soltu.DM.06G012550.1	0.061618	0.170964
Soltu.DM.02G015030.1	0.0616094	0.312329
Soltu.DM.08G024680.1	0.0615813	0.0527675
Soltu.DM.03G001460.6	0.0615766	0.0422518
Soltu.DM.07G027100.1	0.0615503	0.00881281
Soltu.DM.09G002960.2	0.061528	0.121554
Soltu.DM.12G010470.10	0.0615266	0.0397664
Soltu.DM.06G019650.3	0.0614946	0.232899
Soltu.DM.01G034800.1	0.0614626	0.0697505
Soltu.DM.03G022500.4	0.0614386	0.0718441
Soltu.DM.08G002430.1	0.0614246	0.0493261
Soltu.DM.01G043360.1	0.0613977	0.275164
Soltu.DM.03G033760.1	0.0613743	0.346759
Soltu.DM.02G022910.1	0.0613728	0.0394464
Soltu.DM.10G002020.2	0.0613525	0.10638
Soltu.DM.11G006280.2	0.0612834	0.251028
Soltu.DM.11G000170.1	0.0612778	0.297196
Soltu.DM.04G032630.1	0.0612753	0.304477
Soltu.DM.02G012760.3	0.0612666	0.0422225
Soltu.DM.08G028240.1	0.0612032	0.303309
Soltu.DM.04G035310.4	0.0612019	0.0883835
Soltu.DM.01G003660.2	0.0611567	0.0742904
Soltu.DM.02G020990.1	0.0611415	0.185629
Soltu.DM.02G012330.1	0.0610598	0.358398
Soltu.DM.01G051310.4	0.0610382	0.437143
Soltu.DM.03G023830.1	0.0610371	0.254549
Soltu.DM.09G011280.3	0.0610159	0.188856
Soltu.DM.03G011690.2	0.0610036	0.06129
Soltu.DM.01G014950.1	0.0609844	0.101195
Soltu.DM.01G034670.2	0.0609795	0.0865537
Soltu.DM.05G026550.1	0.0609578	0.243997
Soltu.DM.01G040110.1	0.0609469	0.440629
Soltu.DM.03G034660.1	0.0609388	0.0524978
Soltu.DM.05G009600.1	0.0609364	0.343542
Soltu.DM.02G018180.1	0.0608431	0.270487
Soltu.DM.01G041410.3	0.060827	0.275095
Soltu.DM.01G010760.1	0.0608139	0.362669
Soltu.DM.01G042420.1	0.0608115	0.368822
Soltu.DM.11G020460.1	0.0608061	0.440894
Soltu.DM.02G016830.1	0.0608006	0.284562
Soltu.DM.02G022850.2	0.0606727	0.343729
Soltu.DM.07G003750.3	0.0606402	0.246348
Soltu.DM.09G003190.1	0.0606237	0.141635
Soltu.DM.04G033590.5	0.0606153	0.214112
Soltu.DM.10G006810.3	0.06061	0.0375875
Soltu.DM.12G012860.1	0.0605659	0.287911
Soltu.DM.01G037180.1	0.0605087	0.381476
Soltu.DM.02G018220.1	0.0604923	0.273573
Soltu.DM.10G025250.1	0.0604702	0.425729
Soltu.DM.03G021720.1	0.0604688	0.406069
Soltu.DM.01G028520.3	0.0604255	0.246187
Soltu.DM.10G027480.1	0.0604236	0.100586
Soltu.DM.02G034350.3	0.0603992	0.110617
Soltu.DM.07G019890.1	0.0603975	0.291526
Soltu.DM.01G019650.1	0.0603309	0.308585
Soltu.DM.02G019560.1	0.0602771	0.103337
Soltu.DM.08G006530.1	0.0602082	0.282957
Soltu.DM.06G017610.1	0.0601838	0.289648
Soltu.DM.03G025470.1	0.0601835	0.138744
Soltu.DM.04G021620.1	0.060181	0.350964
Soltu.DM.09G003570.1	0.0601234	0.326802
Soltu.DM.03G007760.1	0.0601208	0.426346
Soltu.DM.11G010940.2	0.0600967	0.234347
Soltu.DM.05G002280.1	0.0600623	0.0181118
Soltu.DM.02G025180.1	0.0600587	0.205747
Soltu.DM.01G034510.1	0.0600439	0.378019
Soltu.DM.12G028810.1	0.060041	0.0182001
Soltu.DM.07G002160.1	0.0600257	0.34496
Soltu.DM.12G024710.1	0.0599598	0.165014
Soltu.DM.05G001840.1	0.0599553	0.46341
Soltu.DM.05G010860.1	0.0599219	0.37976
Soltu.DM.08G023540.1	0.0598956	0.268846
Soltu.DM.11G008380.1	0.0598766	0.132009
Soltu.DM.12G004000.1	0.0598528	0.249905
Soltu.DM.10G002790.1	0.0598351	0.399967
Soltu.DM.09G030300.1	0.059789	0.265801
Soltu.DM.05G023990.1	0.0597788	0.410253
Soltu.DM.01G040890.4	0.0597442	0.278359
Soltu.DM.11G011150.1	0.0597326	0.315725
Soltu.DM.02G012750.1	0.0597159	0.302407
Soltu.DM.01G042340.2	0.0597134	0.359769
Soltu.DM.04G003270.2	0.0596906	0.23965
Soltu.DM.05G012060.1	0.0596877	0.371843
Soltu.DM.12G007870.1	0.0596652	0.066132
Soltu.DM.01G024420.1	0.0596463	0.225118
Soltu.DM.04G029190.1	0.0596021	0.329047
Soltu.DM.03G025990.2	0.0595615	0.261206
Soltu.DM.07G014000.2	0.0595464	0.0806525
Soltu.DM.11G019180.1	0.0595408	0.147655
Soltu.DM.01G025120.1	0.0595372	0.398658
Soltu.DM.04G011150.1	0.059512	0.250282
Soltu.DM.10G016630.1	0.0595076	0.431988
Soltu.DM.03G034140.1	0.0595068	0.358086
Soltu.DM.10G026970.1	0.0594966	0.400621
Soltu.DM.06G028960.1	0.0594441	0.360001
Soltu.DM.01G037890.1	0.059404	0.0266011
Soltu.DM.09G022610.1	0.0594026	0.132563
Soltu.DM.09G022040.1	0.0594008	0.343163
Soltu.DM.04G029370.1	0.0593032	0.104012
Soltu.DM.01G050270.1	0.0592558	0.275843
Soltu.DM.11G004470.1	0.059178	0.350524
Soltu.DM.11G001250.2	0.0590865	0.231638
Soltu.DM.01G049280.1	0.0590796	0.334082
Soltu.DM.12G009560.1	0.0590163	0.21584
Soltu.DM.12G002310.1	0.0589735	0.289247
Soltu.DM.07G009040.1	0.0589692	0.188201
Soltu.DM.04G026570.1	0.0589351	0.236959
Soltu.DM.01G039650.1	0.0588739	0.352266
Soltu.DM.04G007800.1	0.0588391	0.186001
Soltu.DM.08G010810.1	0.0587856	0.291415
Soltu.DM.11G002670.2	0.0587839	0.132018
Soltu.DM.09G003770.1	0.0587551	0.446469
Soltu.DM.07G027800.1	0.0587442	0.28428
Soltu.DM.11G014770.1	0.0587344	0.269662
Soltu.DM.12G007860.1	0.0587197	0.104809
Soltu.DM.05G006970.4	0.0586793	0.0424747
Soltu.DM.01G015430.1	0.0586769	0.412679
Soltu.DM.07G016510.1	0.0586399	0.361787
Soltu.DM.08G000130.1	0.0586232	0.468496
Soltu.DM.05G002540.1	0.0586065	0.308764
Soltu.DM.09G021700.1	0.0586017	0.0769041
Soltu.DM.07G022550.1	0.0585362	0.1695
Soltu.DM.05G002870.1	0.058529	0.0610032
Soltu.DM.01G026190.1	0.0585275	0.387804
Soltu.DM.09G002450.3	0.0585054	0.282785
Soltu.DM.01G037300.1	0.0585025	0.246394
Soltu.DM.05G004290.1	0.0584655	0.354132
Soltu.DM.02G022300.1	0.0584435	0.175704
Soltu.DM.08G029250.2	0.0583896	0.159613
Soltu.DM.10G026730.1	0.0583287	0.443489
Soltu.DM.11G022120.1	0.0583239	0.188979
Soltu.DM.01G042050.3	0.0583194	0.281146
Soltu.DM.07G014090.1	0.0582773	0.148402
Soltu.DM.03G034170.1	0.0582658	0.473409
Soltu.DM.01G046910.1	0.0581867	0.347028
Soltu.DM.03G030050.1	0.058179	0.135525
Soltu.DM.11G024760.1	0.0581404	0.374504
Soltu.DM.01G004820.1	0.0581319	0.0669593
Soltu.DM.08G015460.1	0.0581238	0.279474
Soltu.DM.04G001320.1	0.0579624	0.0931205
Soltu.DM.07G022020.3	0.0579355	0.0842416
Soltu.DM.08G021350.3	0.0579069	0.242547
Soltu.DM.09G018570.7	0.0578839	0.221731
Soltu.DM.05G010380.2	0.0578834	0.326293
Soltu.DM.09G024130.1	0.057863	0.215051
Soltu.DM.04G016850.1	0.0578579	0.407122
Soltu.DM.09G030340.1	0.0578429	0.0159627
Soltu.DM.05G007460.1	0.0578365	0.339126
Soltu.DM.05G022250.1	0.0578296	0.0927752
Soltu.DM.06G034000.6	0.0577955	0.114226
Soltu.DM.10G017690.6	0.0577767	0.274328
Soltu.DM.08G006060.1	0.0577691	0.291955
Soltu.DM.10G005250.1	0.0577606	0.313631
Soltu.DM.01G026920.1	0.0577398	0.154663
Soltu.DM.05G003760.1	0.0576309	0.240102
Soltu.DM.08G025880.1	0.0576047	0.236537
Soltu.DM.12G030200.1	0.057599	0.464679
Soltu.DM.02G003560.1	0.0575506	0.144359
Soltu.DM.11G018980.1	0.0575173	0.324492
Soltu.DM.04G023650.1	0.0574954	0.272314
Soltu.DM.07G011210.1	0.0574072	0.240137
Soltu.DM.10G029910.1	0.0573981	0.34425
Soltu.DM.05G010770.1	0.0573556	0.128242
Soltu.DM.10G016270.1	0.0573464	0.31556
Soltu.DM.08G018910.1	0.0573017	0.346744
Soltu.DM.01G042970.2	0.0572903	0.329005
Soltu.DM.01G051660.1	0.0572614	0.266862
Soltu.DM.02G019610.1	0.0572601	0.047064
Soltu.DM.02G019240.1	0.0572601	0.047064
Soltu.DM.04G000960.1	0.0572368	0.12821
Soltu.DM.07G026580.1	0.0572361	0.432537
Soltu.DM.01G049870.1	0.0572181	0.386098
Soltu.DM.01G038300.1	0.0571831	0.297462
Soltu.DM.03G015270.7	0.0571555	0.216747
Soltu.DM.04G037620.2	0.0571365	0.266163
Soltu.DM.12G004050.1	0.0571324	0.196539
Soltu.DM.08G023720.1	0.0571091	0.35952
Soltu.DM.07G006320.1	0.0571069	0.338887
Soltu.DM.06G029240.1	0.0570904	0.307594
Soltu.DM.06G006780.1	0.0570408	0.175579
Soltu.DM.05G001780.1	0.057023	0.295724
Soltu.DM.11G003890.2	0.0569807	0.31994
Soltu.DM.11G005950.1	0.056946	0.225535
Soltu.DM.04G026760.1	0.0569019	0.122078
Soltu.DM.01G039360.1	0.0568839	0.11147
Soltu.DM.09G014570.1	0.0568728	0.347543
Soltu.DM.12G028850.2	0.0568672	0.331626
Soltu.DM.10G026870.3	0.0568626	0.279499
Soltu.DM.02G008890.1	0.0568616	0.150574
Soltu.DM.02G013600.1	0.0568583	0.0344512
Soltu.DM.03G018430.1	0.0568445	0.0775335
Soltu.DM.03G000510.1	0.0568442	0.306605
Soltu.DM.10G017480.1	0.0568324	0.387256
Soltu.DM.01G041410.5	0.0568237	0.293183
Soltu.DM.06G024850.1	0.0568127	0.313428
Soltu.DM.01G037610.2	0.0567979	0.215511
Soltu.DM.10G011850.1	0.0567923	0.100851
Soltu.DM.07G013700.1	0.0567736	0.244349
Soltu.DM.12G003820.1	0.0567335	0.280621
Soltu.DM.06G021130.1	0.0567315	0.11765
Soltu.DM.06G008430.1	0.0567081	0.23534
Soltu.DM.06G022340.1	0.0566989	0.117598
Soltu.DM.07G013520.1	0.0566796	0.395871
Soltu.DM.02G012130.1	0.0566147	0.285558
Soltu.DM.01G019700.3	0.0565993	0.225138
Soltu.DM.01G051190.1	0.0565956	0.218453
Soltu.DM.01G035980.1	0.0565721	0.352963
Soltu.DM.05G022380.1	0.0565644	0.379055
Soltu.DM.12G030180.1	0.0565442	0.333451
Soltu.DM.01G027140.1	0.0565367	0.317292
Soltu.DM.05G021250.1	0.0564833	0.369383
Soltu.DM.01G035520.1	0.0564341	0.294594
Soltu.DM.04G019070.1	0.0564191	0.221071
Soltu.DM.10G019780.1	0.0563979	0.322527
Soltu.DM.04G003250.1	0.0563865	0.370027
Soltu.DM.04G006560.2	0.0563234	0.497656
Soltu.DM.12G000160.1	0.0563044	0.3973
Soltu.DM.04G027630.1	0.0562921	0.422792
Soltu.DM.12G006330.1	0.0562772	0.117264
Soltu.DM.05G005000.1	0.0562086	0.306074
Soltu.DM.07G023080.1	0.0561921	0.433796
Soltu.DM.01G010240.1	0.0561839	0.332538
Soltu.DM.12G020180.1	0.056132	0.390315
Soltu.DM.01G026610.1	0.0561021	0.384651
Soltu.DM.03G018380.1	0.0560914	0.411983
Soltu.DM.01G018530.1	0.0560792	0.237355
Soltu.DM.10G006370.1	0.0560734	0.315584
Soltu.DM.11G005430.2	0.0560651	0.156151
Soltu.DM.11G006350.1	0.0560125	0.135461
Soltu.DM.04G002130.1	0.0559915	0.297169
Soltu.DM.02G004180.1	0.0559698	0.288776
Soltu.DM.01G036240.2	0.055961	0.0502537
Soltu.DM.02G012140.1	0.0559218	0.227845
Soltu.DM.03G030070.1	0.0559138	0.419302
Soltu.DM.08G020020.2	0.0559036	0.0412493
Soltu.DM.06G010590.1	0.0558747	0.260008
Soltu.DM.12G011380.1	0.0558709	0.281239
Soltu.DM.06G018350.1	0.0558446	0.22436
Soltu.DM.10G002060.1	0.0558397	0.20866
Soltu.DM.08G010990.1	0.055801	0.0496654
Soltu.DM.01G001740.1	0.0558005	0.429018
Soltu.DM.06G031470.1	0.0557983	0.193846
Soltu.DM.01G031550.1	0.0557873	0.306447
Soltu.DM.01G044330.1	0.055787	0.372696
Soltu.DM.09G024590.1	0.0557646	0.0672107
Soltu.DM.07G007000.1	0.055741	0.352362
Soltu.DM.09G003630.1	0.055686	0.243725
Soltu.DM.06G001230.1	0.0556733	0.340938
Soltu.DM.11G022080.2	0.0556606	0.345693
Soltu.DM.10G014410.1	0.0556551	0.0871108
Soltu.DM.05G006520.1	0.0556116	0.33459
Soltu.DM.11G006260.3	0.0556079	0.223218
Soltu.DM.01G031560.1	0.0555861	0.419335
Soltu.DM.03G037780.1	0.0555685	0.329005
Soltu.DM.11G015130.1	0.0555612	0.29787
Soltu.DM.08G029910.1	0.0555509	0.216799
Soltu.DM.01G020520.1	0.0555502	0.295182
Soltu.DM.12G003390.1	0.0555105	0.105751
Soltu.DM.07G002580.1	0.0554874	0.404789
Soltu.DM.02G024280.2	0.0554766	0.514569
Soltu.DM.02G017050.1	0.0554752	0.336969
Soltu.DM.03G009310.1	0.0554488	0.351193
Soltu.DM.04G030660.1	0.0554253	0.220493
Soltu.DM.01G025440.1	0.0554075	0.399608
Soltu.DM.05G019240.1	0.0554038	0.122222
Soltu.DM.12G026080.2	0.0554019	0.329857
Soltu.DM.03G032100.2	0.0553714	0.402787
Soltu.DM.12G006200.2	0.0553572	0.239349
Soltu.DM.03G032790.1	0.055318	0.341289
Soltu.DM.04G010870.1	0.055289	0.4039
Soltu.DM.03G019330.3	0.0552828	0.131957
Soltu.DM.05G005540.1	0.0552084	0.351417
Soltu.DM.01G043830.2	0.0552031	0.314947
Soltu.DM.10G026420.1	0.0552004	0.386293
Soltu.DM.01G038790.1	0.0551955	0.455946
Soltu.DM.07G012130.4	0.0551838	0.146981
Soltu.DM.01G014670.1	0.05517	0.373092
Soltu.DM.04G027410.2	0.0551686	0.0447152
Soltu.DM.11G000190.1	0.05515	0.00781862
Soltu.DM.09G001140.1	0.0551274	0.392748
Soltu.DM.06G025170.1	0.0550633	0.337194
Soltu.DM.06G029950.3	0.0550223	0.121751
Soltu.DM.08G014350.1	0.0549302	0.28843
Soltu.DM.10G011540.1	0.054928	0.310822
Soltu.DM.08G025570.1	0.0549073	0.194391
Soltu.DM.02G017450.1	0.0549021	0.267251
Soltu.DM.02G033860.1	0.0548988	0.347402
Soltu.DM.05G025360.1	0.0548909	0.412578
Soltu.DM.06G034650.1	0.0548871	0.278757
Soltu.DM.03G033390.1	0.0548845	0.328018
Soltu.DM.07G020730.1	0.0548799	0.181639
Soltu.DM.07G012140.1	0.0548794	0.385144
Soltu.DM.08G028990.1	0.0547837	0.430819
Soltu.DM.03G004790.1	0.0547739	0.438809
Soltu.DM.02G011210.1	0.0547489	0.426264
Soltu.DM.07G007400.2	0.0547015	0.154407
Soltu.DM.07G012100.1	0.054683	0.298692
Soltu.DM.07G006140.1	0.0546684	0.172979
Soltu.DM.05G023080.1	0.0546483	0.0553225
Soltu.DM.08G010800.1	0.0545947	0.363166
Soltu.DM.03G032540.1	0.0545859	0.439767
Soltu.DM.10G002020.5	0.0545857	0.254857
Soltu.DM.02G021080.2	0.0545791	0.0613351
Soltu.DM.04G036890.1	0.0545759	0.408694
Soltu.DM.12G002300.4	0.0545313	0.00111886
Soltu.DM.05G010540.2	0.0544971	0.243133
Soltu.DM.01G024980.1	0.0544957	0.376173
Soltu.DM.03G027910.1	0.0544938	0.195049
Soltu.DM.10G000830.2	0.0544213	0.466242
Soltu.DM.08G013590.2	0.0544076	0.0468667
Soltu.DM.10G020920.1	0.0543359	0.381505
Soltu.DM.02G009040.3	0.0543295	0.373512
Soltu.DM.01G008060.1	0.0542914	0.326848
Soltu.DM.01G047200.1	0.0542301	0.0863369
Soltu.DM.12G007780.1	0.0542132	0.0202212
Soltu.DM.03G036870.1	0.0542045	0.27867
Soltu.DM.11G017830.1	0.0541876	0.145669
Soltu.DM.02G020550.2	0.054168	0.0288897
Soltu.DM.12G016650.1	0.0541643	0.313424
Soltu.DM.01G045860.1	0.0541602	0.076886
Soltu.DM.12G004540.1	0.0541235	0.453285
Soltu.DM.07G015060.2	0.0541225	0.281796
Soltu.DM.07G021120.1	0.0541044	0.38954
Soltu.DM.07G027420.1	0.0540879	0.289756
Soltu.DM.07G025460.1	0.0540879	0.363918
Soltu.DM.10G019180.1	0.054076	0.220911
Soltu.DM.03G029620.1	0.0540686	0.394209
Soltu.DM.07G027240.1	0.0540598	0.270351
Soltu.DM.05G002340.1	0.0540528	0.136302
Soltu.DM.10G025690.1	0.05405	0.0147843
Soltu.DM.09G004230.1	0.0540443	0.289031
Soltu.DM.03G000810.1	0.0540307	0.391003
Soltu.DM.04G012130.2	0.054026	0.181901
Soltu.DM.03G036920.1	0.0540186	0.332882
Soltu.DM.02G010840.3	0.0539959	0.150717
Soltu.DM.02G018140.1	0.0539851	0.372204
Soltu.DM.11G009960.1	0.0539736	0.118194
Soltu.DM.01G042550.1	0.0539667	0.144446
Soltu.DM.03G023000.1	0.0539068	0.448933
Soltu.DM.04G027760.1	0.0538955	0.384663
Soltu.DM.06G022260.2	0.0538831	0.314689
Soltu.DM.10G001390.1	0.0538792	0.446017
Soltu.DM.11G014930.1	0.0538526	0.236861
Soltu.DM.08G028970.1	0.0538507	0.0873105
Soltu.DM.03G027150.1	0.0538317	0.323154
Soltu.DM.05G025810.1	0.0538194	0.322661
Soltu.DM.09G019640.1	0.0537576	0.323337
Soltu.DM.03G034090.1	0.0537525	0.401135
Soltu.DM.03G014660.1	0.0537521	0.226641
Soltu.DM.03G001750.2	0.0537309	0.120112
Soltu.DM.04G031280.1	0.0537146	0.294521
Soltu.DM.06G033460.1	0.0536731	0.214415
Soltu.DM.07G009810.2	0.0536317	0.197766
Soltu.DM.01G029150.3	0.0536006	0.399968
Soltu.DM.01G007280.2	0.0535719	0.22842
Soltu.DM.04G037920.1	0.0535706	0.396402
Soltu.DM.11G008820.4	0.0535684	0.408584
Soltu.DM.04G031990.3	0.0535633	0.0533274
Soltu.DM.01G009200.1	0.0535585	0.260666
Soltu.DM.02G034590.1	0.0535559	0.443865
Soltu.DM.04G016510.1	0.0535481	0.321081
Soltu.DM.08G024750.2	0.0535437	0.120116
Soltu.DM.04G031360.1	0.0535431	0.390687
Soltu.DM.11G006090.1	0.0535234	0.362908
Soltu.DM.02G020110.1	0.0535125	0.327039
Soltu.DM.04G022780.1	0.0534879	0.148044
Soltu.DM.04G033090.1	0.0534861	0.338022
Soltu.DM.06G029420.1	0.0534702	0.285466
Soltu.DM.06G003250.1	0.0534565	0.0577712
Soltu.DM.01G001570.1	0.0534266	0.194699
Soltu.DM.08G030230.3	0.0534165	0.261359
Soltu.DM.08G028070.1	0.0534018	0.38391
Soltu.DM.03G013790.1	0.0533971	0.243867
Soltu.DM.06G002930.2	0.0533902	0.265714
Soltu.DM.02G033170.1	0.0533809	0.258444
Soltu.DM.03G036760.1	0.0533529	0.395399
Soltu.DM.11G004110.1	0.0533515	0.450233
Soltu.DM.10G027380.1	0.0533249	0.106042
Soltu.DM.11G021000.1	0.053324	0.285097
Soltu.DM.11G024440.1	0.0533171	0.359573
Soltu.DM.09G027740.2	0.0532964	0.358636
Soltu.DM.08G021350.1	0.0532497	0.293055
Soltu.DM.03G020440.3	0.0532313	0.0550601
Soltu.DM.02G015330.2	0.0532225	0.420456
Soltu.DM.10G021940.1	0.0531899	0.0424898
Soltu.DM.08G017480.1	0.0531768	0.349028
Soltu.DM.05G006340.1	0.0531598	0.384946
Soltu.DM.08G006570.1	0.0531024	0.199889
Soltu.DM.09G000220.3	0.0531012	0.332311
Soltu.DM.11G000670.1	0.0530803	0.350149
Soltu.DM.07G021130.2	0.0530629	0.127764
Soltu.DM.06G015920.1	0.053058	0.308624
Soltu.DM.10G009980.1	0.053036	0.253112
Soltu.DM.02G033310.1	0.0530333	0.279231
Soltu.DM.07G004810.1	0.053031	0.377408
Soltu.DM.01G001750.1	0.053008	0.0691236
Soltu.DM.12G015670.1	0.0529853	0.311469
Soltu.DM.05G020040.1	0.0529525	0.346071
Soltu.DM.06G000410.2	0.0529255	0.463166
Soltu.DM.02G027300.1	0.0529197	0.434582
Soltu.DM.12G000890.1	0.0528994	0.0388298
Soltu.DM.03G019540.1	0.0528808	0.482207
Soltu.DM.08G017510.1	0.0528687	0.285901
Soltu.DM.04G017440.1	0.0528366	0.421296
Soltu.DM.03G024290.1	0.0528314	0.406993
Soltu.DM.05G006970.3	0.052826	0.0887585
Soltu.DM.12G029670.1	0.0528131	0.346037
Soltu.DM.10G003040.1	0.0528125	0.425034
Soltu.DM.03G003540.1	0.0527771	0.359451
Soltu.DM.07G003050.1	0.0527617	0.258788
Soltu.DM.01G031270.1	0.0527515	0.200143
Soltu.DM.12G023400.2	0.0527348	0.203818
Soltu.DM.08G001450.1	0.0527135	0.207614
Soltu.DM.01G004930.1	0.052697	0.133056
Soltu.DM.08G018970.1	0.0526837	0.297079
Soltu.DM.06G023760.1	0.0526444	0.253519
[truncated: 25,220 more rows]

## Sheet: ScCBF2 vs E3 CA
gene	log2FoldChange	pvalue
Soltu.DM.10G022640.1	8.42208	3.69478e-13
Soltu.DM.12G021500.3	7.66375	7.46491e-08
Soltu.DM.03G016730.1	7.01931	1.73158e-09
Soltu.DM.02G019740.1	6.20247	4.93517e-13
Soltu.DM.10G018840.1	6.0058	4.04226e-61
Soltu.DM.01G034240.1	4.9305	1.65482e-75
Soltu.DM.02G014700.1	4.48574	3.20564e-08
Soltu.DM.09G030330.1	4.32802	6.9711e-08
Soltu.DM.01G034860.1	4.14391	3.02065e-08
Soltu.DM.01G024100.1	3.84403	6.08965e-18
Soltu.DM.05G003140.1	3.59047	1.0507e-18
Soltu.DM.06G034600.1	3.5353	1.79815e-08
Soltu.DM.07G003120.1	3.5195	3.64827e-06
Soltu.DM.12G021500.2	3.49474	4.54923e-08
Soltu.DM.04G026390.1	3.32185	1.55052e-111
Soltu.DM.04G006690.1	3.26152	2.22419e-14
Soltu.DM.03G015500.1	3.24688	4.91379e-13
Soltu.DM.09G030470.1	3.22002	2.8741e-37
Soltu.DM.09G030490.1	3.20249	7.44827e-31
Soltu.DM.02G024660.1	3.16141	1.47442e-54
Soltu.DM.06G034630.1	3.12123	1.03369e-11
Soltu.DM.03G015440.1	3.0797	5.65488e-06
Soltu.DM.06G025360.1	3.04656	1.47441e-09
Soltu.DM.03G015520.1	3.04601	4.25937e-06
Soltu.DM.07G027150.1	3.02601	4.12966e-07
Soltu.DM.03G012810.2	2.87028	4.53721e-05
Soltu.DM.04G026480.1	2.86603	3.23218e-07
Soltu.DM.01G017170.1	2.85344	7.14736e-07
Soltu.DM.03G015490.1	2.7781	3.22235e-08
Soltu.DM.03G015540.1	2.76484	1.46427e-05
Soltu.DM.01G043360.1	2.72696	5.97127e-07
Soltu.DM.05G010370.1	2.61901	5.9624e-15
Soltu.DM.06G018440.2	2.6039	9.20591e-26
Soltu.DM.08G017220.1	2.56268	9.45587e-11
Soltu.DM.10G018810.1	2.47104	9.30841e-30
Soltu.DM.03G022320.1	2.45949	1.08505e-05
Soltu.DM.03G015460.1	2.44772	6.25751e-08
Soltu.DM.10G018820.1	2.43288	1.06418e-12
Soltu.DM.01G044620.1	2.39544	7.41357e-06
Soltu.DM.10G018790.1	2.38592	9.18471e-26
Soltu.DM.08G025180.1	2.35814	5.09295e-13
Soltu.DM.07G016620.1	2.35628	1.49536e-13
Soltu.DM.12G002640.1	2.34561	5.99943e-15
Soltu.DM.03G017570.1	2.32352	1.06171e-16
Soltu.DM.06G025880.1	2.30281	2.08704e-09
Soltu.DM.02G016980.1	2.27127	7.39117e-08
Soltu.DM.06G023680.1	2.23198	1.68783e-13
Soltu.DM.05G004730.1	2.14778	1.01733e-05
Soltu.DM.08G015040.1	2.14416	2.13001e-05
Soltu.DM.01G027800.1	2.10034	7.22669e-11
Soltu.DM.10G018830.1	2.08026	3.64643e-57
Soltu.DM.08G021330.1	2.07989	1.60493e-08
Soltu.DM.12G002870.1	2.06872	2.94568e-05
Soltu.DM.02G016380.1	2.0593	4.45505e-08
Soltu.DM.02G019400.1	1.96739	2.82741e-10
Soltu.DM.03G030200.1	1.94616	5.29641e-05
Soltu.DM.02G011440.2	1.87528	4.86269e-06
Soltu.DM.06G012180.3	1.84404	1.31427e-05
Soltu.DM.02G014900.1	1.84245	5.31501e-06
Soltu.DM.01G035070.1	1.83467	1.55761e-06
Soltu.DM.02G004910.1	1.81488	2.3199e-08
Soltu.DM.02G019400.2	1.77951	7.08635e-06
Soltu.DM.02G005750.1	1.72538	4.07639e-05
Soltu.DM.06G018650.1	1.60617	3.07605e-15
Soltu.DM.02G024820.1	1.5518	8.39942e-10
Soltu.DM.08G017230.1	1.54995	0.000129343
Soltu.DM.09G009510.1	1.52782	0.000163264
Soltu.DM.04G027270.1	1.47481	1.51487e-24
Soltu.DM.03G032020.1	1.41314	0.000155948
Soltu.DM.09G016610.1	1.40454	4.80584e-05
Soltu.DM.04G027280.1	1.35522	3.17731e-15
Soltu.DM.03G005020.1	1.34232	0.000103492
Soltu.DM.07G001240.2	1.32673	7.13525e-05
Soltu.DM.10G029560.1	1.16489	2.08184e-05
Soltu.DM.01G035490.1	1.15342	2.23906e-05
Soltu.DM.08G022860.1	1.13213	9.78869e-06
Soltu.DM.02G032930.8	1.0567	0.000144682
Soltu.DM.03G015630.1	1.05118	9.26797e-19
Soltu.DM.04G029160.1	1.04779	5.41161e-08
Soltu.DM.07G003120.2	1.04278	7.05574e-11
Soltu.DM.03G037290.5	1.03489	1.3478e-07
Soltu.DM.09G026790.1	1.01775	5.30071e-08
Soltu.DM.01G036460.1	1.01084	0.000600479
Soltu.DM.09G005320.1	0.960301	0.000276243
Soltu.DM.09G023580.1	0.920247	1.22846e-08
Soltu.DM.12G026350.1	0.860242	0.000913866
Soltu.DM.04G032780.1	0.845466	0.00252915
Soltu.DM.02G020550.1	0.839126	1.93513e-05
Soltu.DM.05G023070.1	0.821723	2.83833e-25
Soltu.DM.09G028890.4	0.778674	0.00177185
Soltu.DM.01G043870.1	0.775613	0.000156511
Soltu.DM.04G029150.1	0.774332	0.000484393
Soltu.DM.07G014170.1	0.76824	0.000572731
Soltu.DM.03G030310.1	0.754905	0.000149016
Soltu.DM.03G030290.1	0.744114	0.000227223
Soltu.DM.03G030320.1	0.734448	0.000129781
Soltu.DM.12G023520.1	0.719341	0.000830811
Soltu.DM.04G037380.1	0.717263	3.80822e-11
Soltu.DM.03G009780.1	0.699049	0.000736627
Soltu.DM.09G029630.1	0.690189	2.52849e-07
Soltu.DM.11G019460.1	0.676976	0.000652327
Soltu.DM.01G039150.1	0.671604	0.00215156
Soltu.DM.09G029590.1	0.664426	0.000435333
Soltu.DM.01G036300.1	0.635973	0.00392365
Soltu.DM.08G015830.1	0.622748	0.0019282
Soltu.DM.07G014170.2	0.579007	0.00445556
Soltu.DM.03G027600.1	0.551763	0.00523069
Soltu.DM.01G000710.1	0.551168	0.00318641
Soltu.DM.12G006330.1	0.543994	0.00536076
Soltu.DM.10G020640.1	0.526192	0.000420774
Soltu.DM.06G030150.1	0.516182	0.00115973
Soltu.DM.07G016510.1	0.510412	0.0013075
Soltu.DM.04G027660.1	0.500148	0.000107988
Soltu.DM.01G022600.1	0.49091	0.00197346
Soltu.DM.10G017910.2	0.488887	0.00384408
Soltu.DM.04G025070.1	0.4867	0.00561993
Soltu.DM.05G023990.1	0.452967	0.00241969
Soltu.DM.11G004520.1	0.452326	0.00343731
Soltu.DM.02G025840.5	0.44128	8.10229e-05
Soltu.DM.12G001290.1	0.400829	0.00136691
Soltu.DM.02G025810.1	0.39438	0.000372642
Soltu.DM.02G025840.1	0.393816	0.00118929
Soltu.DM.02G025840.2	0.390025	0.000243275
Soltu.DM.04G033390.1	0.384955	0.00466895
Soltu.DM.01G033720.1	0.374116	0.00407797
Soltu.DM.08G023320.1	0.368102	0.00356665
Soltu.DM.10G016630.1	0.324768	0.00343416
Soltu.DM.01G044600.1	0.257969	0.00556597
Soltu.DM.05G001840.1	0.231585	0.00253401
Soltu.DM.05G001830.1	0.230809	0.00330876
Soltu.DM.04G037140.1	0.191829	0.0136078
Soltu.DM.01G023770.1	0.172442	0.014072
Soltu.DM.02G009550.1	0.167954	0.0146762
Soltu.DM.09G002180.1	0.166342	0.0163238
Soltu.DM.01G027750.1	0.163676	0.0157631
Soltu.DM.03G023840.1	0.140954	0.0129036
Soltu.DM.01G027830.1	0.138557	0.0210215
Soltu.DM.01G050280.1	0.136248	0.01343
Soltu.DM.02G008740.1	0.121505	0.0345559
Soltu.DM.08G023420.1	0.109693	0.0367033
Soltu.DM.03G004480.1	0.108455	0.0448487
Soltu.DM.10G014900.1	0.105981	0.00986216
Soltu.DM.11G022230.1	0.103762	0.0411106
Soltu.DM.07G001140.1	0.102668	0.0282897
Soltu.DM.02G019510.1	0.097323	0.0515333
Soltu.DM.04G005250.1	0.0960107	0.051008
Soltu.DM.03G037690.2	0.0929639	0.000946461
Soltu.DM.12G026040.1	0.0923987	0.0333905
Soltu.DM.10G020280.1	0.0898068	0.0603079
Soltu.DM.04G008280.1	0.0870795	0.0237692
Soltu.DM.07G020790.1	0.0857296	0.0398338
Soltu.DM.07G019870.1	0.0841301	0.0155895
Soltu.DM.02G007030.4	0.0828268	0.040329
Soltu.DM.09G002170.1	0.082703	0.0696148
Soltu.DM.04G030170.1	0.0826367	0.0308657
Soltu.DM.06G021700.1	0.0821744	0.052329
Soltu.DM.08G017280.1	0.0799196	0.0197872
Soltu.DM.07G028530.1	0.079827	0.0350638
Soltu.DM.12G007010.1	0.0776054	0.00504778
Soltu.DM.07G028590.1	0.0753559	0.0950739
Soltu.DM.02G025840.4	0.0743261	0.0470174
Soltu.DM.12G004810.1	0.073365	0.0230991
Soltu.DM.01G027740.1	0.0719814	0.0321326
Soltu.DM.08G015610.1	0.0687819	0.10712
Soltu.DM.02G026870.3	0.0679092	0.03021
Soltu.DM.10G017910.1	0.0668746	0.0964998
Soltu.DM.04G031690.1	0.0656152	0.0277315
Soltu.DM.09G029640.1	0.0655102	0.05644
Soltu.DM.04G037090.1	0.0648496	0.0851554
Soltu.DM.02G020350.2	0.0643611	0.0486741
Soltu.DM.01G047280.1	0.0632048	0.1457
Soltu.DM.07G023870.1	0.0628275	0.0923048
Soltu.DM.05G022490.1	0.0627921	0.00625744
Soltu.DM.01G026910.1	0.0626521	0.0934328
Soltu.DM.03G021950.2	0.062476	0.0135854
Soltu.DM.06G003900.1	0.0623912	0.0194182
Soltu.DM.05G015670.1	0.0620793	0.126993
Soltu.DM.10G004770.2	0.0620531	0.117856
Soltu.DM.06G028610.1	0.061616	0.0599392
Soltu.DM.02G026980.1	0.061613	0.0149686
Soltu.DM.11G001770.1	0.0611724	0.0451843
Soltu.DM.01G022650.1	0.060445	0.0780495
Soltu.DM.03G022160.1	0.059525	0.0193697
Soltu.DM.08G019800.1	0.0585692	0.00056301
Soltu.DM.01G032100.2	0.0583819	0.00737291
Soltu.DM.01G023780.1	0.0575931	0.0972863
Soltu.DM.10G016940.1	0.0575852	0.0566786
Soltu.DM.03G035410.1	0.0569186	0.0403497
Soltu.DM.10G018870.1	0.0566593	0.0412179
Soltu.DM.10G021480.1	0.0564337	0.0351995
Soltu.DM.11G003760.1	0.0560306	0.0513372
Soltu.DM.12G007610.1	0.055562	0.081996
Soltu.DM.05G025140.1	0.0554764	0.00126666
Soltu.DM.12G008450.2	0.0553788	0.00154421
Soltu.DM.06G021700.2	0.0552629	0.0601367
Soltu.DM.04G022190.1	0.0552011	0.0484946
Soltu.DM.08G021990.1	0.0547622	0.127277
Soltu.DM.03G034850.1	0.0544624	0.00286849
Soltu.DM.07G027980.1	0.0544343	0.133679
Soltu.DM.03G026750.1	0.0542614	0.150943
Soltu.DM.10G005610.1	0.0529552	0.00711657
Soltu.DM.06G029590.1	0.0526252	0.0962029
Soltu.DM.08G003120.1	0.051938	0.0410549
Soltu.DM.02G013540.1	0.0516808	0.138332
Soltu.DM.05G011500.1	0.0516271	0.017283
Soltu.DM.02G032860.1	0.0515733	0.0379191
Soltu.DM.02G010800.1	0.0505718	0.140561
Soltu.DM.01G005050.1	0.0505038	0.170473
Soltu.DM.01G038680.1	0.0503871	0.00442989
Soltu.DM.10G000060.1	0.0501464	0.135273
Soltu.DM.03G033470.1	0.0494866	0.0179804
Soltu.DM.08G020410.3	0.0484	0.0547169
Soltu.DM.06G002090.1	0.0480756	0.000999967
Soltu.DM.02G028550.1	0.0479523	0.0529975
Soltu.DM.01G001840.1	0.0478963	0.0809404
Soltu.DM.12G022950.1	0.0478309	0.221028
Soltu.DM.06G022200.1	0.0478249	0.155301
Soltu.DM.10G026720.1	0.0478147	0.0656849
Soltu.DM.10G028080.1	0.047675	0.000974558
Soltu.DM.12G001500.1	0.0473042	0.149996
Soltu.DM.03G024950.1	0.0472466	0.0606655
Soltu.DM.09G030400.1	0.0469805	0.00867103
Soltu.DM.05G005020.3	0.04654	0.0315533
Soltu.DM.09G003570.1	0.0459848	0.0779483
Soltu.DM.09G025160.1	0.0459827	0.147126
Soltu.DM.09G027040.1	0.0458812	0.0718363
Soltu.DM.01G045380.1	0.0457484	0.0473107
Soltu.DM.05G007460.1	0.0456445	0.0417505
Soltu.DM.06G000150.1	0.0454708	0.218079
Soltu.DM.01G005840.1	0.0454544	0.171167
Soltu.DM.12G024870.2	0.0452898	0.0154833
Soltu.DM.03G029950.1	0.0449791	0.200695
Soltu.DM.01G036450.1	0.0448859	0.049887
Soltu.DM.01G044590.1	0.0448694	0.0196602
Soltu.DM.12G029330.1	0.0447919	0.117269
Soltu.DM.06G009270.1	0.0447108	0.000248142
Soltu.DM.09G028490.1	0.0444237	0.099139
Soltu.DM.10G025330.1	0.0442728	0.195713
Soltu.DM.02G019290.1	0.0437908	0.0107336
Soltu.DM.01G048600.1	0.043588	0.108479
Soltu.DM.05G007920.1	0.0434494	0.166789
Soltu.DM.01G001850.1	0.0434207	0.144858
Soltu.DM.11G004830.1	0.0433705	0.0981504
Soltu.DM.02G012460.2	0.0433578	0.228782
Soltu.DM.08G005050.1	0.0430294	0.19478
Soltu.DM.09G024390.2	0.0429604	0.196183
Soltu.DM.03G037290.6	0.0429216	0.0267191
Soltu.DM.06G033220.1	0.0428223	0.239248
Soltu.DM.01G037640.1	0.0426773	0.0671373
Soltu.DM.01G029600.2	0.0426104	0.0316286
Soltu.DM.09G021850.1	0.0425968	0.0111082
Soltu.DM.01G050210.2	0.042509	0.239156
Soltu.DM.11G026770.1	0.04246	0.0850473
Soltu.DM.07G022360.1	0.0424466	0.05714
Soltu.DM.01G034800.2	0.0424466	0.111175
Soltu.DM.04G029950.1	0.0423086	0.0275718
Soltu.DM.02G025730.1	0.0421244	0.160587
Soltu.DM.05G019950.3	0.0418962	0.0456591
Soltu.DM.07G022590.1	0.0418499	0.242639
Soltu.DM.06G006130.1	0.0417646	0.0551183
Soltu.DM.08G022080.1	0.0416548	0.0869596
Soltu.DM.10G015520.1	0.0415547	0.0781161
Soltu.DM.02G029790.1	0.0414813	0.198361
Soltu.DM.09G006210.1	0.0413511	0.00247179
Soltu.DM.01G045280.1	0.0413065	0.0324493
Soltu.DM.11G012500.1	0.0410823	0.0631179
Soltu.DM.02G020600.1	0.0410674	0.0866515
Soltu.DM.12G029740.1	0.0410071	0.214238
Soltu.DM.09G018670.1	0.0406893	0.260122
Soltu.DM.12G019760.1	0.0406599	0.0469492
Soltu.DM.01G038650.1	0.0404403	0.00812947
Soltu.DM.08G027620.1	0.0401656	0.11372
Soltu.DM.09G027020.1	0.040097	0.204358
Soltu.DM.12G020760.1	0.0399476	0.0288565
Soltu.DM.08G001360.1	0.039688	0.213875
Soltu.DM.12G028700.1	0.0395934	0.108052
Soltu.DM.08G015420.1	0.0394799	0.04138
Soltu.DM.05G003110.1	0.0393698	0.152443
Soltu.DM.06G034430.1	0.0393554	0.137737
Soltu.DM.04G027260.1	0.0392877	0.011175
Soltu.DM.12G007510.1	0.0392107	0.0281579
Soltu.DM.06G030070.1	0.0389505	0.000409964
Soltu.DM.02G014940.1	0.0388417	0.0290778
Soltu.DM.01G048930.1	0.0388162	0.259076
Soltu.DM.02G008060.1	0.0387888	0.0821526
Soltu.DM.08G027270.1	0.0387139	0.0211789
Soltu.DM.03G021350.2	0.0387048	0.0647194
Soltu.DM.01G045970.1	0.0386755	0.0326353
Soltu.DM.11G000570.1	0.038643	0.0487008
Soltu.DM.06G023190.1	0.0386421	0.21554
Soltu.DM.10G006300.1	0.0385597	0.0199951
Soltu.DM.04G005970.1	0.0384808	0.028524
Soltu.DM.06G031820.1	0.0383749	0.0285108
Soltu.DM.11G021250.1	0.0382034	0.0464943
Soltu.DM.09G029480.2	0.0381637	0.0819031
Soltu.DM.03G000340.1	0.0380701	0.194975
Soltu.DM.01G040830.1	0.0380389	0.152775
Soltu.DM.03G034170.1	0.0378162	0.100449
Soltu.DM.03G021100.3	0.0377327	0.166835
Soltu.DM.07G019130.1	0.0376828	0.0345592
Soltu.DM.03G023830.1	0.0376021	0.0637257
Soltu.DM.08G017260.1	0.0375303	0.00165797
Soltu.DM.08G016150.1	0.0374988	0.0216607
Soltu.DM.08G010660.1	0.0374427	0.113252
Soltu.DM.01G039560.1	0.0374176	0.0613043
Soltu.DM.03G015960.1	0.0370316	0.124517
Soltu.DM.10G020410.1	0.0370276	0.0070014
Soltu.DM.12G004790.1	0.0370157	0.133667
Soltu.DM.09G020910.1	0.0369054	0.151398
Soltu.DM.12G024050.2	0.0368637	0.0836642
Soltu.DM.09G031310.1	0.0367895	0.165559
Soltu.DM.07G028220.1	0.0367842	0.0459206
Soltu.DM.02G026510.1	0.0367836	0.0832657
Soltu.DM.10G001380.1	0.0367354	0.257363
Soltu.DM.07G000450.1	0.0367051	0.0142552
Soltu.DM.04G009250.1	0.036644	0.151667
Soltu.DM.10G018880.1	0.0365783	0.146602
Soltu.DM.12G023910.1	0.0365548	0.183778
Soltu.DM.01G027950.1	0.0364356	0.00774221
Soltu.DM.03G027340.1	0.0364305	0.019819
Soltu.DM.07G017900.1	0.0363748	0.0665057
Soltu.DM.09G020650.1	0.0363232	0.335261
Soltu.DM.10G027570.1	0.0362287	0.257106
Soltu.DM.12G009120.1	0.0361776	0.0602977
Soltu.DM.10G025790.1	0.0360461	0.089033
Soltu.DM.10G005190.1	0.036035	0.075113
Soltu.DM.11G004640.1	0.0360059	0.236482
Soltu.DM.09G029700.1	0.0359887	0.10864
Soltu.DM.01G040620.1	0.0359796	0.277225
Soltu.DM.03G015480.1	0.0359063	3.4049e-05
Soltu.DM.12G028500.1	0.035875	0.204173
Soltu.DM.05G006430.1	0.0356284	0.111061
Soltu.DM.06G022960.1	0.0356258	0.0149674
Soltu.DM.06G034070.1	0.0355115	0.193668
Soltu.DM.04G030090.1	0.0355075	0.178191
Soltu.DM.07G027600.1	0.0353413	0.000162459
Soltu.DM.12G023960.1	0.0353077	0.150895
Soltu.DM.07G023600.1	0.0353007	0.0322107
Soltu.DM.04G034750.1	0.0352991	0.214195
Soltu.DM.11G021210.1	0.035235	0.0157026
Soltu.DM.07G017650.1	0.0352333	0.00385687
Soltu.DM.09G021870.1	0.035215	0.0229226
Soltu.DM.07G000900.1	0.0352048	0.0252023
Soltu.DM.03G036370.1	0.0350951	0.158154
Soltu.DM.04G035310.8	0.0349866	0.0369499
Soltu.DM.04G027060.2	0.0349592	0.0650507
Soltu.DM.08G025570.1	0.0348683	0.0855605
Soltu.DM.03G025000.1	0.0347026	0.170321
Soltu.DM.07G019810.1	0.0346334	0.0104775
Soltu.DM.07G019940.1	0.0344767	0.0622618
Soltu.DM.01G025570.1	0.0344752	0.00985453
Soltu.DM.03G032210.1	0.034441	0.168138
Soltu.DM.07G014630.1	0.0344128	0.235747
Soltu.DM.02G024670.1	0.034331	1.06809e-05
Soltu.DM.09G007030.1	0.0342743	0.0979014
Soltu.DM.02G010790.1	0.0341551	0.0440378
Soltu.DM.06G000430.1	0.0340395	0.0111103
Soltu.DM.09G010030.2	0.0339341	0.0752482
Soltu.DM.02G017420.1	0.0338327	0.27267
Soltu.DM.01G000940.1	0.0338296	0.114904
Soltu.DM.12G024780.1	0.0336239	0.10426
Soltu.DM.06G031410.1	0.0336233	0.23698
Soltu.DM.04G020200.1	0.0334615	0.0884396
Soltu.DM.05G019950.2	0.0334277	0.00343426
Soltu.DM.08G030260.1	0.0334002	0.182477
Soltu.DM.10G017910.3	0.033395	0.220569
Soltu.DM.10G015700.3	0.0332077	0.0728679
Soltu.DM.10G030180.1	0.0331851	0.347333
Soltu.DM.07G024930.1	0.0331272	0.0267967
Soltu.DM.05G026770.1	0.0330775	0.221565
Soltu.DM.07G024920.1	0.0330037	0.241903
Soltu.DM.12G015680.1	0.0329799	0.0622266
Soltu.DM.11G026300.1	0.0329795	0.0167212
Soltu.DM.05G019720.1	0.0329414	0.264482
Soltu.DM.07G010570.1	0.0328143	0.186931
Soltu.DM.05G002480.1	0.0327204	0.208729
Soltu.DM.04G021630.1	0.0326734	0.188676
Soltu.DM.02G011170.2	0.0326679	0.0107353
Soltu.DM.03G031820.1	0.032664	0.022713
Soltu.DM.04G000840.1	0.0326626	0.152698
Soltu.DM.12G009220.3	0.0326134	6.134e-05
Soltu.DM.11G020850.3	0.0325272	0.112639
Soltu.DM.03G029080.3	0.0324802	0.054738
Soltu.DM.03G019030.1	0.0323443	0.162765
Soltu.DM.06G019410.1	0.0321713	0.261711
Soltu.DM.10G026730.1	0.0321692	0.290356
Soltu.DM.12G002310.1	0.0320312	0.0382974
Soltu.DM.07G025540.1	0.0319389	0.381183
Soltu.DM.08G003110.1	0.03172	0.0247034
Soltu.DM.01G042410.1	0.0316293	0.00393557
Soltu.DM.03G011750.2	0.0316208	0.363094
Soltu.DM.12G021500.1	0.0315487	0.000155532
Soltu.DM.03G035910.1	0.0315385	0.145162
Soltu.DM.06G009560.2	0.0313984	0.308648
Soltu.DM.01G039640.1	0.0313859	0.036887
Soltu.DM.07G026590.2	0.031367	0.0495447
Soltu.DM.04G022790.1	0.0313321	0.0679153
Soltu.DM.08G003700.1	0.0313278	0.298936
Soltu.DM.04G035800.1	0.0312476	0.14636
Soltu.DM.11G018210.1	0.0312435	0.3798
Soltu.DM.07G024910.1	0.0312001	0.291636
Soltu.DM.03G029170.3	0.0311814	0.231341
Soltu.DM.01G005860.7	0.0311237	0.0755238
Soltu.DM.07G016620.2	0.0311156	0.000509146
Soltu.DM.08G017020.5	0.0310702	0.03917
Soltu.DM.10G001170.1	0.0310269	0.274244
Soltu.DM.12G006980.1	0.030972	0.0649305
Soltu.DM.03G032020.2	0.0309719	0.00201642
Soltu.DM.03G013590.1	0.0309558	0.133289
Soltu.DM.04G001400.1	0.0309547	0.0638167
Soltu.DM.08G015830.2	0.030804	0.0134072
Soltu.DM.03G032100.1	0.0307311	0.230655
Soltu.DM.05G023180.1	0.0305707	5.43218e-05
Soltu.DM.08G013590.1	0.0305624	0.0325292
Soltu.DM.04G023400.1	0.0304221	0.405642
Soltu.DM.12G029610.1	0.0303941	0.0472373
Soltu.DM.08G005960.2	0.0303837	0.249616
Soltu.DM.03G003160.1	0.0303823	0.118561
Soltu.DM.03G022140.1	0.0303679	0.0313324
Soltu.DM.09G002330.1	0.0303593	0.354594
Soltu.DM.07G025320.1	0.0301363	0.255673
Soltu.DM.01G032470.2	0.0300268	0.191644
Soltu.DM.04G007720.1	0.0299546	0.0878108
Soltu.DM.06G008220.1	0.0299257	0.107761
Soltu.DM.03G012810.1	0.0297918	0.0530663
Soltu.DM.01G045930.1	0.0297075	0.0550898
Soltu.DM.06G033440.1	0.0296988	0.00152569
Soltu.DM.07G019110.1	0.0296766	0.206426
Soltu.DM.09G007020.1	0.0295494	0.123668
Soltu.DM.03G035710.1	0.0295039	0.10315
Soltu.DM.05G006780.1	0.0294317	0.239497
Soltu.DM.08G011610.2	0.0294074	0.1539
Soltu.DM.06G025760.1	0.0291551	0.0718025
Soltu.DM.01G019850.1	0.0290838	0.0804633
Soltu.DM.01G024850.1	0.029068	0.318515
Soltu.DM.04G034660.1	0.0290196	0.0570332
Soltu.DM.03G009320.5	0.0289069	0.0195791
Soltu.DM.11G020640.1	0.0289059	0.0473475
Soltu.DM.08G006490.2	0.028887	0.13714
Soltu.DM.08G025520.1	0.0286982	0.362347
Soltu.DM.06G027610.1	0.0286785	0.299288
Soltu.DM.12G010420.1	0.0286675	0.334727
Soltu.DM.07G022840.1	0.0286501	0.0530098
Soltu.DM.05G023290.1	0.0286438	0.274265
Soltu.DM.02G013680.1	0.0285944	0.316733
Soltu.DM.02G009150.1	0.0285206	0.286081
Soltu.DM.10G019680.1	0.0285141	0.0490421
Soltu.DM.05G003910.1	0.0285103	0.222592
Soltu.DM.04G037180.1	0.0284893	0.0608123
Soltu.DM.11G020300.1	0.0284355	0.0470672
Soltu.DM.08G022220.1	0.0283587	0.30936
Soltu.DM.10G017920.1	0.0283257	0.0108436
Soltu.DM.07G006480.1	0.0282623	0.08058
Soltu.DM.09G026640.1	0.0282616	0.0528857
Soltu.DM.10G013220.1	0.0281945	0.361801
Soltu.DM.05G004740.1	0.0281365	0.00488471
Soltu.DM.12G008600.1	0.0280836	0.428221
Soltu.DM.10G030290.1	0.0280649	0.350775
Soltu.DM.09G004560.1	0.0280446	0.00257691
Soltu.DM.01G003320.1	0.0279804	0.306308
Soltu.DM.08G015510.1	0.027932	0.174393
Soltu.DM.10G028050.1	0.0278476	0.201305
Soltu.DM.02G008800.1	0.0278403	0.183622
Soltu.DM.11G022460.1	0.0278321	0.447781
Soltu.DM.10G025690.3	0.0278141	0.275626
Soltu.DM.01G018420.1	0.0278054	0.376622
Soltu.DM.07G001410.1	0.0276936	0.0332933
Soltu.DM.01G040740.1	0.0276181	0.404199
Soltu.DM.06G026220.1	0.0275898	0.238598
Soltu.DM.01G049690.1	0.0275827	0.153347
Soltu.DM.01G021720.1	0.0275695	0.315603
Soltu.DM.02G015480.1	0.0275503	0.309406
Soltu.DM.03G036930.1	0.0275451	0.077876
Soltu.DM.07G002680.2	0.0275395	0.0722641
Soltu.DM.06G028420.1	0.0275352	0.0481679
Soltu.DM.02G034200.1	0.027465	0.296059
Soltu.DM.04G036440.1	0.0274441	0.262395
Soltu.DM.12G009380.1	0.0274031	0.00926115
Soltu.DM.05G022620.1	0.0273253	0.411652
Soltu.DM.12G001510.1	0.0272933	0.0783349
Soltu.DM.01G038330.1	0.0272715	0.155894
Soltu.DM.11G020460.1	0.0271703	0.304148
Soltu.DM.01G032140.1	0.027167	0.044543
Soltu.DM.04G008400.1	0.0271485	0.347777
Soltu.DM.11G009740.1	0.0271223	0.235184
Soltu.DM.07G014190.3	0.0270651	0.135664
Soltu.DM.11G025890.2	0.0270432	0.000506917
Soltu.DM.09G002110.1	0.0270336	0.111592
Soltu.DM.03G013680.1	0.0269712	0.129539
Soltu.DM.08G030020.1	0.0269505	0.331613
Soltu.DM.09G023300.1	0.0266443	0.152088
Soltu.DM.12G008550.1	0.0266268	0.108657
Soltu.DM.10G003580.1	0.0265845	0.134875
Soltu.DM.07G000510.1	0.0265588	0.369544
Soltu.DM.01G030830.1	0.026518	0.390167
Soltu.DM.04G029010.1	0.0264538	0.0738926
Soltu.DM.04G036990.1	0.0264472	0.00118888
Soltu.DM.06G022480.1	0.0263787	0.291996
Soltu.DM.06G033520.1	0.0263084	0.216984
Soltu.DM.06G032880.1	0.0262521	0.0714053
Soltu.DM.01G049340.1	0.0262491	0.277795
Soltu.DM.01G045790.1	0.0261214	0.394415
Soltu.DM.01G043840.1	0.0260432	0.0737623
Soltu.DM.02G033020.2	0.026043	0.319455
Soltu.DM.02G012460.1	0.0260342	0.270892
Soltu.DM.02G014930.1	0.0260236	0.00165085
Soltu.DM.09G005510.1	0.0260137	0.149943
Soltu.DM.05G004840.1	0.0259759	0.14518
Soltu.DM.12G023540.1	0.0259667	0.000535463
Soltu.DM.02G012480.1	0.0259443	0.134778
Soltu.DM.03G003320.1	0.0259099	0.475525
Soltu.DM.02G011330.1	0.0258781	0.159208
Soltu.DM.01G031960.1	0.0258077	0.0329335
Soltu.DM.12G016440.2	0.0257401	0.391441
Soltu.DM.04G026010.1	0.0257316	0.0800084
Soltu.DM.10G025180.7	0.0257234	0.000965345
Soltu.DM.06G032120.1	0.025716	0.0191072
Soltu.DM.11G001180.1	0.0256948	0.19493
Soltu.DM.10G025910.2	0.025671	0.0768721
Soltu.DM.04G000940.1	0.025604	0.107321
Soltu.DM.04G007430.1	0.0255227	0.113139
Soltu.DM.01G040110.1	0.0254779	0.447727
Soltu.DM.01G045740.1	0.0253817	0.40581
Soltu.DM.01G006740.1	0.0253636	0.0478697
Soltu.DM.02G014910.1	0.0253408	0.0208836
Soltu.DM.04G018220.1	0.0253062	0.230987
Soltu.DM.01G047270.1	0.025216	0.311694
Soltu.DM.10G007000.1	0.0250483	0.35702
Soltu.DM.10G015780.1	0.0249743	0.399052
Soltu.DM.12G026030.1	0.0248962	0.220041
Soltu.DM.12G003870.1	0.0248514	0.437342
Soltu.DM.12G026050.1	0.0248383	0.244666
Soltu.DM.12G007330.1	0.0248297	0.32295
Soltu.DM.03G024570.1	0.0248055	0.18613
Soltu.DM.12G006640.1	0.0247967	0.065529
Soltu.DM.03G018440.1	0.024764	0.0538733
Soltu.DM.11G003630.1	0.0246814	0.19732
Soltu.DM.12G009370.1	0.0246712	0.0108832
Soltu.DM.05G023210.1	0.0246394	0.112179
Soltu.DM.06G034630.2	0.0245681	0.00104172
Soltu.DM.06G016310.1	0.024548	0.369289
Soltu.DM.10G022380.1	0.0245407	0.23718
Soltu.DM.07G014150.1	0.0245271	0.239682
Soltu.DM.10G019970.1	0.024491	0.277736
Soltu.DM.07G025630.1	0.0244572	0.130447
Soltu.DM.02G017330.1	0.0244135	0.221656
Soltu.DM.05G016630.1	0.0243966	0.210629
Soltu.DM.01G048190.1	0.0243942	0.281169
Soltu.DM.06G026200.1	0.0243276	0.0193635
Soltu.DM.02G032600.1	0.0242836	0.323628
Soltu.DM.06G033230.1	0.0242657	0.397312
Soltu.DM.02G033100.3	0.0241899	0.0260413
Soltu.DM.04G026030.1	0.0241677	0.0987869
Soltu.DM.07G016350.2	0.0241233	0.000122175
Soltu.DM.02G009140.1	0.0240665	0.262213
Soltu.DM.03G005810.1	0.0240599	0.401435
Soltu.DM.04G029180.1	0.0240445	0.299982
Soltu.DM.09G001460.1	0.0240391	0.0613725
Soltu.DM.10G029000.1	0.0240101	0.221458
Soltu.DM.06G029500.2	0.0240019	0.218075
Soltu.DM.10G000830.2	0.0240006	0.259377
Soltu.DM.04G029750.1	0.0239688	0.383271
Soltu.DM.07G020070.1	0.0239654	0.344851
Soltu.DM.12G023250.1	0.0239528	0.306763
Soltu.DM.05G009540.1	0.0239207	0.252531
Soltu.DM.02G026410.1	0.023906	0.253182
Soltu.DM.03G035080.1	0.0238993	0.364622
Soltu.DM.04G029770.2	0.0238796	0.0303155
Soltu.DM.04G036870.1	0.0238598	0.320251
Soltu.DM.07G021940.1	0.0237908	0.0764812
Soltu.DM.01G033690.1	0.0237732	0.270115
Soltu.DM.07G013280.1	0.0237725	0.308238
Soltu.DM.06G032830.1	0.0236727	0.154258
Soltu.DM.04G017810.2	0.0235929	0.266315
Soltu.DM.01G034410.1	0.0235794	0.241027
Soltu.DM.03G033570.1	0.0235614	0.100935
Soltu.DM.03G027330.1	0.0235264	0.204265
Soltu.DM.06G024270.1	0.0234997	0.259114
Soltu.DM.05G019560.1	0.0234928	0.0157345
Soltu.DM.04G022830.1	0.023473	0.178903
Soltu.DM.02G012830.1	0.0234469	0.120761
Soltu.DM.11G007970.1	0.0234063	0.233887
Soltu.DM.08G021320.1	0.0234062	0.442409
Soltu.DM.12G001860.1	0.0233459	0.257139
Soltu.DM.07G002680.1	0.0233414	0.129945
Soltu.DM.01G036630.1	0.0233113	0.399365
Soltu.DM.01G001830.1	0.0233112	0.338281
Soltu.DM.08G001230.1	0.0232297	0.20944
Soltu.DM.01G044960.1	0.023201	0.410511
Soltu.DM.06G018840.1	0.0231334	0.278296
Soltu.DM.05G018380.1	0.0230964	0.0217394
Soltu.DM.06G013470.2	0.0230751	0.0340941
Soltu.DM.02G025260.3	0.0230624	0.300448
Soltu.DM.01G024760.1	0.0230539	0.489866
Soltu.DM.04G007440.1	0.0230347	0.238814
Soltu.DM.05G026820.1	0.023012	0.0915717
Soltu.DM.03G024700.1	0.0229025	0.0728855
Soltu.DM.01G034540.1	0.0228531	0.469454
Soltu.DM.09G022610.1	0.022847	0.286452
Soltu.DM.01G050190.1	0.02284	0.0227862
Soltu.DM.01G006800.1	0.0228315	0.248471
Soltu.DM.05G020560.1	0.0228266	0.180829
Soltu.DM.05G006330.1	0.022823	0.289349
Soltu.DM.03G012690.1	0.0228161	0.0297051
Soltu.DM.06G019380.1	0.0227049	0.454542
Soltu.DM.06G026880.1	0.0226952	0.0773613
Soltu.DM.12G000520.1	0.0226753	0.429341
Soltu.DM.02G016840.1	0.0226708	0.120311
Soltu.DM.08G022630.1	0.0226631	0.156049
Soltu.DM.09G027120.2	0.0226372	0.0012686
Soltu.DM.05G023010.2	0.0226305	0.226948
Soltu.DM.04G030200.2	0.0226304	0.129582
Soltu.DM.10G029520.4	0.0226225	0.398174
Soltu.DM.04G036450.1	0.0226217	0.241628
Soltu.DM.04G035890.3	0.0226202	0.274847
Soltu.DM.05G013680.1	0.0225636	0.424304
Soltu.DM.02G027280.1	0.0225621	0.1971
Soltu.DM.04G006770.1	0.0225396	0.490429
Soltu.DM.10G023870.1	0.0225213	0.0296403
Soltu.DM.07G002160.1	0.0224891	0.292744
Soltu.DM.07G006160.1	0.0224871	0.313834
Soltu.DM.01G049500.1	0.0224187	0.241889
Soltu.DM.01G025720.1	0.0224176	0.414437
Soltu.DM.05G002600.1	0.0223823	0.217951
Soltu.DM.08G027250.2	0.0223817	0.0606837
Soltu.DM.03G037290.4	0.0223518	0.149686
Soltu.DM.04G033970.2	0.0223412	0.0753211
Soltu.DM.01G051110.3	0.0223303	0.164166
Soltu.DM.07G016750.2	0.0223205	0.332903
Soltu.DM.10G019650.1	0.0223149	0.000693188
Soltu.DM.12G024270.1	0.0222845	0.00148374
Soltu.DM.05G005290.2	0.0222818	0.290082
Soltu.DM.07G024730.1	0.0222652	0.425891
Soltu.DM.07G019050.1	0.0222468	0.519748
Soltu.DM.08G015990.1	0.022243	0.190862
Soltu.DM.01G023450.5	0.0222152	0.100812
Soltu.DM.07G000550.1	0.0221963	0.288035
Soltu.DM.12G026740.1	0.0221953	0.276729
Soltu.DM.06G010820.1	0.0221795	0.041743
Soltu.DM.08G029260.2	0.0221754	0.0685054
Soltu.DM.01G043860.1	0.0221664	0.388815
Soltu.DM.02G001740.1	0.0221572	0.390041
Soltu.DM.04G009150.1	0.0221437	0.42312
Soltu.DM.08G014180.1	0.022122	0.204362
Soltu.DM.01G005440.1	0.022095	0.0016672
Soltu.DM.11G020610.1	0.0220413	0.219789
Soltu.DM.01G033400.1	0.0220379	0.167542
Soltu.DM.05G002310.1	0.0220222	0.229068
Soltu.DM.12G027350.1	0.0220217	0.528637
Soltu.DM.01G032720.1	0.021978	0.142229
Soltu.DM.07G020330.1	0.0219332	0.428492
Soltu.DM.02G019490.2	0.0219234	0.024738
Soltu.DM.04G033590.3	0.0218863	0.0981229
Soltu.DM.02G031090.1	0.0218622	0.154487
Soltu.DM.12G001970.1	0.0218524	0.0622276
Soltu.DM.08G002000.5	0.0218394	0.119093
Soltu.DM.09G019860.1	0.0218387	0.404772
Soltu.DM.06G033950.1	0.021828	0.00376313
Soltu.DM.12G021020.1	0.0218221	0.269709
Soltu.DM.09G006560.1	0.0218186	0.124743
Soltu.DM.10G020450.1	0.021812	0.210079
Soltu.DM.05G010110.1	0.0218088	0.338408
Soltu.DM.10G022350.1	0.0218054	0.356292
Soltu.DM.04G029780.1	0.0217803	0.394499
Soltu.DM.06G032300.1	0.0217641	0.493181
Soltu.DM.09G019730.1	0.0217608	0.318542
Soltu.DM.11G005100.1	0.0217542	0.300663
Soltu.DM.02G004650.1	0.0217524	0.171586
Soltu.DM.09G008370.1	0.0217286	0.00147563
Soltu.DM.04G031850.1	0.0216721	0.397635
Soltu.DM.03G037130.1	0.0216643	0.213467
Soltu.DM.08G011800.1	0.0216392	0.417185
Soltu.DM.08G023690.1	0.0216285	0.331478
Soltu.DM.06G029240.1	0.0216274	0.296388
Soltu.DM.09G018930.1	0.0216164	0.358247
Soltu.DM.06G018570.1	0.0216137	0.0914604
Soltu.DM.01G025110.1	0.0215866	0.12171
Soltu.DM.07G005720.1	0.0215643	0.0382449
Soltu.DM.06G020220.1	0.021562	0.166555
Soltu.DM.09G024950.1	0.0215508	0.0222776
Soltu.DM.11G004450.1	0.0214749	0.316115
Soltu.DM.09G025620.1	0.0214597	0.36743
Soltu.DM.10G029040.1	0.0214568	0.221181
Soltu.DM.09G000540.1	0.02144	0.087146
Soltu.DM.09G006170.1	0.0214272	0.067639
Soltu.DM.09G007060.1	0.0213447	0.0416232
Soltu.DM.08G018920.1	0.0212965	0.180029
Soltu.DM.03G000900.1	0.0212538	0.31712
Soltu.DM.04G009980.1	0.0212033	0.470658
Soltu.DM.07G016780.1	0.0211665	0.0649169
Soltu.DM.06G029120.1	0.0211589	0.383343
Soltu.DM.08G007360.2	0.0211096	0.344079
Soltu.DM.03G029270.2	0.0210927	0.354285
Soltu.DM.07G012150.3	0.0210873	0.283016
Soltu.DM.09G025790.1	0.021085	0.0819239
Soltu.DM.05G004320.1	0.0210469	0.440613
Soltu.DM.01G043130.1	0.021014	0.540241
Soltu.DM.05G025210.1	0.0210073	0.452965
Soltu.DM.05G005300.1	0.0209965	0.0770952
Soltu.DM.01G042300.1	0.0209785	0.383522
Soltu.DM.03G003170.1	0.0209598	0.159439
Soltu.DM.07G028050.3	0.020942	0.113379
Soltu.DM.04G002900.1	0.0209367	0.160654
Soltu.DM.01G027430.1	0.0209263	0.433759
Soltu.DM.04G018630.1	0.0209235	0.455023
Soltu.DM.07G024870.1	0.0209038	0.119856
Soltu.DM.06G030080.1	0.0208292	0.358996
Soltu.DM.12G029100.1	0.0208064	0.394262
Soltu.DM.04G007330.1	0.0207053	0.365224
Soltu.DM.06G023170.1	0.0206957	0.386164
Soltu.DM.01G045870.1	0.0206708	0.289343
Soltu.DM.03G000100.1	0.020554	0.469584
Soltu.DM.09G002610.2	0.0205311	0.0640751
Soltu.DM.07G028260.1	0.0204933	0.584598
Soltu.DM.08G025540.1	0.0204718	0.23785
Soltu.DM.02G030730.1	0.0204641	0.358542
Soltu.DM.07G017040.1	0.0204415	0.289144
Soltu.DM.06G002570.1	0.0203777	0.180571
Soltu.DM.03G009970.1	0.0203756	0.277125
Soltu.DM.02G011210.1	0.0203653	0.374487
Soltu.DM.01G024450.1	0.0203329	0.304151
Soltu.DM.01G042470.1	0.0202928	0.258146
Soltu.DM.03G024000.1	0.0202115	0.0247436
Soltu.DM.08G027310.2	0.0202105	0.0908347
Soltu.DM.02G017460.1	0.0201906	0.266797
Soltu.DM.09G021770.1	0.0200759	0.150756
Soltu.DM.07G006140.1	0.0200545	0.222919
Soltu.DM.07G004510.1	0.0200248	0.215798
Soltu.DM.04G030020.1	0.0199984	0.176954
Soltu.DM.06G027190.1	0.0199914	0.276166
Soltu.DM.10G002350.1	0.019973	0.154198
Soltu.DM.05G020900.1	0.0199521	0.033491
Soltu.DM.03G036660.1	0.0199355	0.354993
Soltu.DM.10G000190.1	0.0199291	0.256958
Soltu.DM.07G016950.1	0.0198886	0.190827
Soltu.DM.02G007590.1	0.0198838	0.27301
Soltu.DM.09G017020.1	0.0198799	0.482331
Soltu.DM.03G022230.2	0.0198528	0.170422
Soltu.DM.02G034500.1	0.0198364	0.277275
Soltu.DM.11G015170.1	0.0197624	0.364499
Soltu.DM.01G019990.1	0.0197599	0.374418
Soltu.DM.09G022120.2	0.0197593	0.0669949
Soltu.DM.02G013810.1	0.019664	0.321258
Soltu.DM.06G026340.1	0.0196266	0.408657
Soltu.DM.03G034840.1	0.0196224	0.42283
Soltu.DM.12G010840.1	0.0196146	0.42758
Soltu.DM.01G047440.1	0.0195438	0.417421
Soltu.DM.11G003560.1	0.0195198	0.409939
Soltu.DM.02G021390.1	0.0194857	0.244098
Soltu.DM.03G009010.1	0.0194764	0.0335734
Soltu.DM.01G019820.1	0.0194749	0.167674
Soltu.DM.12G018230.1	0.0194693	0.283952
Soltu.DM.04G029020.1	0.0194423	0.129967
Soltu.DM.07G021480.1	0.0194375	0.256011
Soltu.DM.01G039510.1	0.0194199	0.449331
Soltu.DM.04G021550.1	0.0193912	0.14321
Soltu.DM.09G026010.1	0.0193899	0.0413748
Soltu.DM.10G027590.1	0.0193699	0.329539
Soltu.DM.01G032330.1	0.0193656	0.463097
Soltu.DM.04G037310.1	0.0193615	0.364594
Soltu.DM.03G008740.1	0.0193453	0.320009
Soltu.DM.11G008790.1	0.0193078	0.0191246
Soltu.DM.12G001640.1	0.0192967	0.485776
Soltu.DM.09G001010.1	0.0192951	0.027892
Soltu.DM.02G018840.1	0.019279	0.0720306
Soltu.DM.01G005970.1	0.0192372	0.358343
Soltu.DM.05G003120.1	0.0191458	0.236948
Soltu.DM.08G023060.3	0.0191345	0.0312194
Soltu.DM.06G023620.2	0.0191226	0.473759
Soltu.DM.06G005160.1	0.0190922	0.299866
Soltu.DM.12G009400.1	0.0190786	0.0816064
Soltu.DM.05G017540.1	0.0190708	0.36365
Soltu.DM.09G014290.2	0.0190647	0.149112
Soltu.DM.10G023560.1	0.0190527	0.254991
Soltu.DM.09G020230.1	0.019048	0.25784
Soltu.DM.01G023300.1	0.0190413	0.493941
Soltu.DM.12G026680.1	0.019031	0.262135
Soltu.DM.07G016960.1	0.0190223	0.19009
Soltu.DM.07G014220.1	0.0190156	0.242436
Soltu.DM.09G023050.6	0.0189979	0.0746424
Soltu.DM.10G024950.1	0.0189873	0.230654
Soltu.DM.09G017990.1	0.0189753	0.249369
Soltu.DM.01G025550.1	0.0189726	0.443859
Soltu.DM.07G017750.2	0.0189556	0.0444501
Soltu.DM.05G007640.1	0.0189436	0.0174499
Soltu.DM.10G027530.1	0.0189348	0.483773
Soltu.DM.01G007690.1	0.0189211	0.501424
Soltu.DM.05G022170.1	0.0188626	0.5277
Soltu.DM.05G004470.1	0.0188451	0.594063
Soltu.DM.05G022540.1	0.0188411	0.456828
Soltu.DM.03G025970.2	0.0188204	0.325518
Soltu.DM.01G040610.2	0.0188052	0.284164
Soltu.DM.06G012620.1	0.0187961	0.079175
Soltu.DM.09G001960.1	0.0187545	0.350029
Soltu.DM.11G000210.2	0.0187508	0.0240582
Soltu.DM.01G000940.3	0.0187063	0.0750686
Soltu.DM.04G032620.1	0.0186892	0.308665
Soltu.DM.09G000380.1	0.0186884	0.48918
Soltu.DM.03G009790.1	0.0186762	0.494633
Soltu.DM.02G020140.1	0.0186581	0.548143
Soltu.DM.09G014300.2	0.018643	0.291081
Soltu.DM.01G028590.1	0.0186164	0.159731
Soltu.DM.06G019970.2	0.0186152	0.325757
Soltu.DM.08G002770.1	0.018601	0.156891
Soltu.DM.08G017360.2	0.0185994	0.193404
Soltu.DM.03G035320.1	0.0185558	0.168708
Soltu.DM.05G002820.1	0.0185308	0.523192
Soltu.DM.05G022100.1	0.0185256	0.4578
Soltu.DM.03G030730.1	0.018519	0.526241
Soltu.DM.06G014030.1	0.0185111	0.475913
Soltu.DM.08G025160.1	0.0185063	0.123031
Soltu.DM.11G026750.1	0.0184862	0.402515
Soltu.DM.04G036630.1	0.0184295	0.540626
Soltu.DM.09G018890.1	0.0184171	0.459437
Soltu.DM.06G002140.1	0.0184026	0.240687
Soltu.DM.03G035340.1	0.0183986	0.534412
Soltu.DM.05G022730.1	0.0183932	0.403497
Soltu.DM.12G028930.1	0.0182966	0.430485
Soltu.DM.07G005820.1	0.0182794	0.348217
Soltu.DM.07G006340.1	0.0182776	0.313941
Soltu.DM.02G018700.1	0.0182529	0.328808
Soltu.DM.05G024020.1	0.0182377	0.41714
Soltu.DM.10G017700.1	0.0182375	0.137672
Soltu.DM.05G003940.5	0.018219	0.0516531
Soltu.DM.07G013190.2	0.0181968	0.389347
Soltu.DM.04G005660.2	0.0181889	0.361207
Soltu.DM.08G026980.1	0.0181826	0.283748
Soltu.DM.09G030920.2	0.0181633	0.146551
Soltu.DM.01G048710.1	0.0181627	0.515295
Soltu.DM.08G019270.1	0.0181616	0.192997
Soltu.DM.10G007320.1	0.0181451	0.0102858
Soltu.DM.03G029480.2	0.0181392	0.0960675
Soltu.DM.04G002460.1	0.0181235	0.560614
Soltu.DM.04G009260.1	0.0181136	0.305602
Soltu.DM.03G027600.2	0.0180957	0.0536135
Soltu.DM.06G035050.1	0.0180841	0.291244
Soltu.DM.11G015310.1	0.0180569	0.57192
Soltu.DM.04G032770.1	0.0180155	0.542248
Soltu.DM.06G015920.1	0.017977	0.240719
Soltu.DM.01G051070.2	0.0179632	0.410731
Soltu.DM.05G011830.1	0.0179618	0.548967
Soltu.DM.02G023240.3	0.0179584	0.0962673
Soltu.DM.12G025070.1	0.0179521	0.308942
Soltu.DM.11G021930.1	0.0179497	0.596612
Soltu.DM.03G028650.2	0.0179466	0.393385
Soltu.DM.12G004190.1	0.0179188	0.385356
Soltu.DM.09G000900.1	0.017917	0.367953
Soltu.DM.05G006580.2	0.0179093	0.0971895
Soltu.DM.03G025180.1	0.0178943	0.334888
Soltu.DM.09G030340.1	0.0178799	0.0223508
Soltu.DM.11G016590.1	0.0178698	0.364554
Soltu.DM.07G013370.6	0.017859	0.0748796
Soltu.DM.03G000840.1	0.0177751	0.396683
Soltu.DM.02G000940.1	0.0177544	0.474867
Soltu.DM.04G020830.2	0.0177303	0.33491
Soltu.DM.08G029600.1	0.0177014	0.43361
Soltu.DM.10G026780.1	0.0176911	0.24995
Soltu.DM.12G009410.1	0.0176886	0.261825
Soltu.DM.06G024260.1	0.0176668	0.321228
Soltu.DM.03G013510.2	0.0176633	0.00467092
Soltu.DM.06G018680.1	0.0176538	0.252146
Soltu.DM.08G029720.1	0.0176467	0.329872
Soltu.DM.02G032930.7	0.0176374	0.151364
Soltu.DM.02G022190.1	0.0175998	0.0659627
Soltu.DM.05G002970.1	0.0175975	0.377769
Soltu.DM.05G009320.1	0.0175819	0.376114
Soltu.DM.04G030910.1	0.0175691	0.222509
Soltu.DM.08G013590.2	0.0175293	0.0273665
Soltu.DM.06G013490.1	0.0175154	0.272388
Soltu.DM.08G030270.1	0.0175045	0.174896
Soltu.DM.08G024710.4	0.0175037	0.240633
Soltu.DM.01G006350.1	0.0175008	0.195348
Soltu.DM.10G027260.4	0.0174872	0.205862
Soltu.DM.06G027910.3	0.0174854	0.470854
Soltu.DM.02G034340.1	0.0174766	0.222688
Soltu.DM.08G008520.1	0.0174607	0.270066
Soltu.DM.01G022060.1	0.0174598	0.00385906
Soltu.DM.10G010820.1	0.0173908	0.145937
Soltu.DM.02G019390.1	0.0173897	0.021106
Soltu.DM.03G030960.1	0.0173817	0.0269136
Soltu.DM.08G017240.1	0.017372	0.046155
Soltu.DM.06G035170.1	0.0173569	0.360459
Soltu.DM.02G014030.1	0.0173464	0.393916
Soltu.DM.06G022180.2	0.0173328	0.420876
Soltu.DM.04G016860.1	0.0173055	0.448735
Soltu.DM.11G021860.1	0.0172995	0.0309295
Soltu.DM.01G038200.1	0.0172922	0.513521
Soltu.DM.03G032460.5	0.0172892	0.10763
Soltu.DM.01G038470.1	0.0172804	0.250972
Soltu.DM.03G000300.1	0.0172608	0.217064
Soltu.DM.03G021250.1	0.0172499	0.445784
Soltu.DM.01G030480.1	0.017226	0.0812597
Soltu.DM.12G025510.1	0.0172246	0.345325
Soltu.DM.01G045780.1	0.0172216	0.189698
Soltu.DM.08G015370.1	0.0172065	0.166546
Soltu.DM.10G003530.1	0.0172023	0.265825
Soltu.DM.01G020170.3	0.0171983	0.105289
Soltu.DM.03G009320.2	0.0171911	0.177816
Soltu.DM.04G027320.1	0.017171	0.414402
Soltu.DM.08G012190.2	0.0171686	0.246403
Soltu.DM.11G026490.3	0.0171448	0.323841
Soltu.DM.02G028090.1	0.0171384	0.211383
Soltu.DM.09G003090.1	0.017131	0.396164
Soltu.DM.10G000870.1	0.017108	0.111654
Soltu.DM.01G021880.1	0.0170991	0.196243
Soltu.DM.06G013640.1	0.0170883	0.0237738
Soltu.DM.08G024350.1	0.0170659	0.438505
Soltu.DM.07G025590.1	0.0170412	0.60128
Soltu.DM.04G027720.1	0.0170392	0.434954
Soltu.DM.09G023760.1	0.0169841	0.463077
Soltu.DM.02G033230.1	0.0169811	0.0497363
Soltu.DM.12G024030.2	0.0169766	0.272603
Soltu.DM.09G022570.1	0.0169747	0.399598
Soltu.DM.03G034530.1	0.016966	0.392352
Soltu.DM.01G031840.1	0.0169568	0.492546
Soltu.DM.04G001410.1	0.0169472	0.130497
Soltu.DM.06G009180.1	0.0169391	0.312262
Soltu.DM.12G007300.1	0.0169364	0.55419
Soltu.DM.10G027790.1	0.0169329	0.438647
Soltu.DM.09G002450.1	0.0169299	0.137809
Soltu.DM.03G024260.1	0.0169276	0.563228
Soltu.DM.03G032100.2	0.0169064	0.154304
Soltu.DM.04G025880.2	0.0168844	0.00946986
Soltu.DM.02G015230.1	0.0168538	0.175122
Soltu.DM.05G025550.1	0.0168303	0.474285
Soltu.DM.12G006760.1	0.0168137	0.0895229
Soltu.DM.07G024250.1	0.0168078	0.612217
Soltu.DM.02G032640.1	0.0168046	0.235401
Soltu.DM.03G018320.1	0.0167881	0.21511
Soltu.DM.06G022260.1	0.0167755	0.144726
Soltu.DM.06G012750.1	0.0167668	0.652934
Soltu.DM.04G010800.1	0.0167638	0.346721
Soltu.DM.04G036340.2	0.0167605	0.287297
Soltu.DM.04G025070.2	0.0167585	0.174847
Soltu.DM.01G049570.2	0.0167498	0.508015
Soltu.DM.09G030310.2	0.0167322	0.265199
Soltu.DM.10G026110.4	0.0167306	0.147496
Soltu.DM.08G009390.1	0.0167097	0.400853
Soltu.DM.03G031960.1	0.0167054	0.128831
Soltu.DM.02G007700.1	0.016688	0.453598
Soltu.DM.01G037120.1	0.0166798	0.542252
Soltu.DM.12G005660.1	0.0166763	0.33056
Soltu.DM.11G020670.1	0.0166658	0.313524
Soltu.DM.04G026000.1	0.016655	0.544247
Soltu.DM.11G001490.1	0.0166468	0.306212
Soltu.DM.06G002510.2	0.0166439	0.507096
Soltu.DM.12G025600.1	0.0166159	0.554189
Soltu.DM.05G009760.1	0.0166049	0.0770886
Soltu.DM.12G025930.2	0.0165949	0.0458858
Soltu.DM.02G012330.1	0.0165948	0.403863
Soltu.DM.04G037320.1	0.0165839	0.42799
Soltu.DM.09G030270.1	0.0165818	0.234086
Soltu.DM.10G004810.1	0.0165768	0.126071
Soltu.DM.01G006600.1	0.0165554	0.248713
Soltu.DM.08G022890.1	0.0165251	0.331184
Soltu.DM.08G027780.1	0.0165013	0.479342
Soltu.DM.11G015130.1	0.0164502	0.31102
Soltu.DM.01G048060.1	0.0164427	0.610707
Soltu.DM.02G008720.1	0.0164259	0.514315
Soltu.DM.02G029350.1	0.0164241	0.241042
Soltu.DM.01G022660.1	0.0164219	0.425306
Soltu.DM.08G027280.1	0.0163785	0.436165
Soltu.DM.01G006760.1	0.0163711	0.12454
Soltu.DM.03G019940.2	0.0163628	0.223968
Soltu.DM.03G017250.1	0.0163551	0.00558276
Soltu.DM.08G023400.2	0.0163551	0.0915909
Soltu.DM.10G025330.2	0.0163327	0.410859
Soltu.DM.01G036200.1	0.0163215	0.406049
Soltu.DM.09G002810.1	0.0163196	0.141297
Soltu.DM.03G025630.1	0.0163156	0.316449
Soltu.DM.06G003240.4	0.0163105	0.280567
Soltu.DM.07G023080.1	0.0163102	0.410614
Soltu.DM.02G010470.1	0.0163064	0.00558322
Soltu.DM.04G037290.1	0.0162916	0.21838
Soltu.DM.02G008540.1	0.0162812	0.239425
Soltu.DM.04G007110.1	0.0162699	0.28142
Soltu.DM.11G006910.1	0.0162677	0.164814
Soltu.DM.08G012160.1	0.0162574	0.301589
Soltu.DM.06G003760.1	0.0162453	0.235596
Soltu.DM.02G022960.1	0.016233	0.170521
Soltu.DM.03G005430.1	0.0162292	0.573102
Soltu.DM.06G003380.1	0.016223	0.372946
Soltu.DM.07G026950.1	0.0162195	0.08099
Soltu.DM.04G006830.4	0.0162142	0.0339896
Soltu.DM.01G028610.1	0.0161846	0.538819
Soltu.DM.04G004590.1	0.0161722	0.284283
Soltu.DM.01G001580.1	0.0161504	0.320649
Soltu.DM.06G024550.1	0.0161436	0.26772
Soltu.DM.08G000480.1	0.0161295	0.271656
Soltu.DM.12G024180.1	0.0161222	0.0176101
Soltu.DM.07G024850.1	0.0161176	0.191212
Soltu.DM.07G006130.1	0.0161023	0.57255
Soltu.DM.03G034020.1	0.0160984	0.0496108
Soltu.DM.12G027280.1	0.0160933	0.579335
Soltu.DM.09G024650.1	0.0160438	0.137676
Soltu.DM.01G025590.1	0.0160399	0.365024
Soltu.DM.03G024700.2	0.0160368	0.0640332
Soltu.DM.02G030760.1	0.016017	0.587598
Soltu.DM.05G004820.1	0.0160169	0.577528
Soltu.DM.02G034230.1	0.0160091	0.120077
Soltu.DM.03G017900.2	0.0160059	0.314337
Soltu.DM.09G005580.1	0.0159709	0.253186
Soltu.DM.06G032950.1	0.0159619	0.415357
Soltu.DM.06G014670.1	0.0159374	0.174799
Soltu.DM.01G002490.1	0.015934	0.320866
Soltu.DM.05G024910.1	0.0159304	0.48558
Soltu.DM.08G005960.1	0.0159084	0.211192
Soltu.DM.10G005730.1	0.0158827	0.474098
Soltu.DM.11G015010.1	0.0158704	0.605912
Soltu.DM.07G000780.1	0.01587	0.607222
Soltu.DM.01G027840.1	0.0158055	0.301606
Soltu.DM.04G008860.1	0.0157921	0.251223
Soltu.DM.03G027070.1	0.0157882	0.551647
Soltu.DM.01G027880.1	0.0157732	0.0449718
Soltu.DM.10G022460.1	0.01577	0.105098
Soltu.DM.03G030940.1	0.0157461	0.320843
Soltu.DM.04G036530.1	0.0157403	0.369995
Soltu.DM.07G024880.4	0.0157204	0.0824432
Soltu.DM.03G036720.1	0.0157095	0.56658
Soltu.DM.01G051300.1	0.0157047	0.559416
Soltu.DM.07G011460.1	0.0156958	0.0871734
Soltu.DM.04G037160.1	0.0156946	0.476063
Soltu.DM.01G046760.1	0.0156629	0.539067
Soltu.DM.02G008550.1	0.0156579	0.262369
Soltu.DM.04G001170.1	0.0156425	0.445611
Soltu.DM.04G029770.1	0.0156061	0.140631
Soltu.DM.07G027420.1	0.0156011	0.488074
Soltu.DM.01G022220.1	0.0155766	0.137867
Soltu.DM.10G024730.1	0.0155638	0.138262
Soltu.DM.04G028850.1	0.0155601	0.172016
Soltu.DM.06G005620.1	0.0155442	0.677543
Soltu.DM.06G003240.1	0.0155395	0.287646
Soltu.DM.02G006280.1	0.0155091	0.000102437
Soltu.DM.10G000750.1	0.015491	0.498245
Soltu.DM.08G018800.1	0.0154694	0.307081
Soltu.DM.05G000600.1	0.0154657	0.50246
Soltu.DM.09G020230.3	0.0154518	0.181374
Soltu.DM.03G019690.1	0.0154507	0.496192
Soltu.DM.02G032930.4	0.0154502	0.0286031
Soltu.DM.02G012030.2	0.0154421	0.507163
Soltu.DM.07G024030.1	0.0154404	0.555288
Soltu.DM.08G015300.4	0.0154259	0.224992
Soltu.DM.11G008780.1	0.0154236	0.0616034
Soltu.DM.01G037650.1	0.0153945	0.197901
Soltu.DM.09G024890.1	0.0153762	0.386761
Soltu.DM.09G023880.1	0.0153724	0.455365
Soltu.DM.09G027140.1	0.015341	0.0125852
Soltu.DM.06G000350.1	0.0153385	0.232374
Soltu.DM.11G003920.1	0.0153337	0.196629
Soltu.DM.03G025860.1	0.0152893	0.188079
Soltu.DM.01G039580.2	0.0152876	0.386448
Soltu.DM.01G034610.2	0.0152872	0.47635
Soltu.DM.03G005030.1	0.0152773	0.275772
Soltu.DM.05G020920.1	0.0152724	0.0733434
Soltu.DM.04G035200.1	0.0152691	0.326932
Soltu.DM.12G007470.1	0.0152677	0.321831
Soltu.DM.04G000250.1	0.0152511	0.393287
Soltu.DM.03G036710.1	0.0152448	0.099357
Soltu.DM.08G027250.1	0.0152334	0.151867
Soltu.DM.03G030020.1	0.0152305	0.510484
Soltu.DM.03G019550.1	0.0152134	0.478404
Soltu.DM.07G017550.1	0.0152111	0.0203598
Soltu.DM.02G020860.1	0.0152024	0.12835
Soltu.DM.04G036670.1	0.0151742	0.0869076
Soltu.DM.03G009310.1	0.0151692	0.361568
Soltu.DM.08G027890.1	0.0151498	0.305435
Soltu.DM.05G006710.1	0.015146	0.491494
Soltu.DM.07G019540.1	0.0151408	0.406914
Soltu.DM.11G003670.1	0.0151287	0.563045
Soltu.DM.07G006270.3	0.0151194	0.0591445
Soltu.DM.06G029500.3	0.0151038	0.414904
Soltu.DM.02G002170.1	0.0151036	0.349353
Soltu.DM.03G015510.1	0.0151024	0.0166942
Soltu.DM.08G022270.1	0.0150934	0.422814
Soltu.DM.02G034260.1	0.0150891	0.19169
Soltu.DM.08G023830.2	0.0150842	0.201731
Soltu.DM.06G014000.1	0.0150781	0.429367
Soltu.DM.02G015280.1	0.015074	0.575748
Soltu.DM.07G000650.1	0.015067	0.593504
Soltu.DM.04G009090.1	0.0150514	0.0962273
Soltu.DM.10G018490.1	0.0150442	0.239153
Soltu.DM.04G004620.1	0.0150351	0.616622
Soltu.DM.04G025630.2	0.0150191	0.0977286
Soltu.DM.01G031810.1	0.0150106	0.291884
Soltu.DM.08G017780.2	0.0150033	0.0918275
Soltu.DM.07G000300.1	0.0149934	0.412771
Soltu.DM.11G015860.1	0.0149615	0.277442
Soltu.DM.11G002350.1	0.0149455	0.172032
Soltu.DM.08G000110.1	0.0149391	0.328535
Soltu.DM.10G006360.1	0.0149361	0.410979
Soltu.DM.03G027170.2	0.0149328	0.308979
Soltu.DM.11G021530.1	0.0149309	0.249926
Soltu.DM.06G032090.1	0.0149153	0.103269
Soltu.DM.05G021430.1	0.0148973	0.174634
Soltu.DM.06G020080.1	0.0148963	0.472003
Soltu.DM.02G019190.1	0.0148892	0.186537
Soltu.DM.07G026930.1	0.0148876	0.487707
Soltu.DM.10G000080.1	0.0148821	0.289024
Soltu.DM.10G024690.1	0.0148772	0.125472
Soltu.DM.01G025170.1	0.0148633	0.00505169
Soltu.DM.06G028780.1	0.0148612	0.58654
Soltu.DM.01G051280.2	0.0148539	0.149391
Soltu.DM.09G021340.1	0.0148499	0.42265
Soltu.DM.04G008970.1	0.0148489	0.521085
Soltu.DM.02G025390.2	0.0148305	0.267173
Soltu.DM.06G012040.1	0.0148129	0.495538
Soltu.DM.03G027250.1	0.0147933	0.352275
Soltu.DM.02G010680.1	0.0147766	0.465759
Soltu.DM.11G020850.2	0.014767	0.127636
Soltu.DM.12G027780.1	0.0147571	0.167888
Soltu.DM.08G028990.1	0.0147438	0.254359
Soltu.DM.08G015410.1	0.0147437	0.200696
Soltu.DM.01G034020.4	0.0147398	0.58573
Soltu.DM.09G001260.1	0.0147392	0.149756
Soltu.DM.02G032530.1	0.0147362	0.65498
Soltu.DM.05G022810.1	0.0147137	0.438761
Soltu.DM.01G019980.1	0.0147115	0.428652
Soltu.DM.06G002880.1	0.0147107	0.637469
Soltu.DM.07G002650.1	0.0147013	0.271493
Soltu.DM.08G001420.3	0.0146978	0.290086
Soltu.DM.09G022200.1	0.0146946	0.529336
Soltu.DM.06G018660.1	0.0146886	0.559083
Soltu.DM.10G001630.1	0.014685	0.622869
Soltu.DM.01G023820.3	0.0146575	0.373062
Soltu.DM.05G021610.1	0.0146558	0.300925
Soltu.DM.02G005380.2	0.0146418	0.247801
Soltu.DM.05G013230.3	0.0146223	0.389487
Soltu.DM.08G026500.1	0.0146045	0.510808
Soltu.DM.09G002440.5	0.0146033	0.54656
Soltu.DM.01G022600.2	0.0145996	0.13715
Soltu.DM.03G000860.1	0.0145977	0.509479
Soltu.DM.01G035500.1	0.0145946	0.529305
Soltu.DM.04G011420.1	0.0145824	0.402715
Soltu.DM.01G023870.1	0.0145591	0.389131
Soltu.DM.10G014590.1	0.0145453	0.0589852
Soltu.DM.03G021350.5	0.0145207	0.202011
Soltu.DM.01G043640.5	0.0144938	0.441278
Soltu.DM.10G005260.1	0.0144893	0.048564
Soltu.DM.01G051180.1	0.014477	0.634994
Soltu.DM.12G024050.1	0.014472	0.195641
Soltu.DM.10G024760.5	0.0144657	0.512125
Soltu.DM.02G023840.1	0.0144568	0.232443
Soltu.DM.06G026890.1	0.0144246	0.206531
Soltu.DM.03G000170.1	0.0144245	0.368774
Soltu.DM.12G003850.1	0.0144191	0.366611
Soltu.DM.02G019320.1	0.0144034	0.356868
Soltu.DM.10G002360.1	0.0144017	0.283234
Soltu.DM.02G017930.1	0.0143978	0.588819
Soltu.DM.05G002510.2	0.0143941	0.00384939
Soltu.DM.08G025890.2	0.0143937	0.425219
Soltu.DM.07G014090.1	0.014384	0.113217
Soltu.DM.11G006490.1	0.0143766	0.185439
Soltu.DM.03G012630.1	0.0143501	0.157023
Soltu.DM.02G028050.1	0.0143381	0.488457
Soltu.DM.04G022200.1	0.0143352	0.388935
Soltu.DM.10G026700.1	0.0143087	0.0180306
Soltu.DM.01G005030.1	0.014308	0.315545
Soltu.DM.12G005340.1	0.0143062	0.436175
Soltu.DM.02G012260.1	0.0143008	0.195579
Soltu.DM.07G012130.3	0.0142934	0.0203927
Soltu.DM.01G049690.2	0.014282	0.313673
Soltu.DM.01G044260.1	0.0142702	0.60771
Soltu.DM.10G002020.1	0.01426	0.154017
Soltu.DM.02G009480.1	0.0142526	0.477211
Soltu.DM.04G021580.1	0.0142519	0.638833
Soltu.DM.07G018680.2	0.014243	0.31077
Soltu.DM.06G000420.1	0.0142347	0.64215
Soltu.DM.09G001680.1	0.0142114	0.407594
Soltu.DM.02G023440.1	0.0142107	0.405968
Soltu.DM.03G019500.1	0.0142001	0.600377
Soltu.DM.04G029170.1	0.0141991	0.524803
Soltu.DM.08G018400.1	0.0141807	0.345195
Soltu.DM.04G038150.1	0.0141793	0.459681
Soltu.DM.10G024750.1	0.0141728	0.558239
Soltu.DM.07G002710.1	0.0141702	0.306276
Soltu.DM.09G031770.1	0.0141686	0.439128
Soltu.DM.07G026790.1	0.0141655	0.142583
Soltu.DM.07G005600.1	0.0141565	0.0523248
Soltu.DM.01G001680.1	0.0141492	0.46314
Soltu.DM.06G030270.1	0.014138	0.40394
Soltu.DM.01G027860.1	0.0141347	0.444283
Soltu.DM.09G004580.1	0.0141338	0.0236613
Soltu.DM.10G007980.1	0.014131	0.425026
Soltu.DM.01G051670.1	0.014124	0.156143
Soltu.DM.05G000570.1	0.0141224	0.534145
Soltu.DM.12G009520.2	0.0141207	0.259468
Soltu.DM.08G017860.1	0.0140994	0.2585
Soltu.DM.06G032780.3	0.0140953	0.115727
Soltu.DM.08G024750.1	0.0140923	0.435528
Soltu.DM.08G003470.4	0.0140814	0.12576
Soltu.DM.06G025850.1	0.0140678	0.48789
Soltu.DM.12G029240.1	0.0140644	0.283899
Soltu.DM.05G022620.2	0.0140439	0.493242
Soltu.DM.03G000490.9	0.0140324	0.290924
Soltu.DM.12G012100.1	0.0140116	0.1385
Soltu.DM.10G026770.1	0.0139984	0.36702
Soltu.DM.07G020680.1	0.0139762	0.637286
Soltu.DM.06G023780.2	0.0139627	0.479442
Soltu.DM.03G012710.1	0.0139614	0.373126
Soltu.DM.08G016980.1	0.0139611	0.16526
Soltu.DM.02G018230.1	0.0139569	0.249798
Soltu.DM.09G005280.1	0.0139495	0.089825
Soltu.DM.08G026710.1	0.0139493	0.572565
Soltu.DM.03G032640.1	0.0139482	0.291688
Soltu.DM.09G022900.1	0.0139426	0.496111
Soltu.DM.02G000490.1	0.0139408	0.531676
Soltu.DM.08G019420.1	0.0138951	0.588187
Soltu.DM.04G035300.1	0.0138946	0.473738
Soltu.DM.05G022520.1	0.0138919	0.344014
Soltu.DM.03G032060.1	0.013883	0.197763
Soltu.DM.04G028550.3	0.0138657	0.405062
Soltu.DM.10G004150.1	0.0138566	0.343493
Soltu.DM.03G031990.2	0.0138487	0.608907
Soltu.DM.02G018310.1	0.0138346	0.0246537
Soltu.DM.06G014070.1	0.0138285	0.289017
Soltu.DM.06G023670.1	0.0138258	0.44285
Soltu.DM.04G023520.1	0.0138181	0.158545
Soltu.DM.04G000970.1	0.0138144	0.150166
Soltu.DM.02G020570.2	0.0137968	0.178557
Soltu.DM.10G002270.1	0.0137949	0.55719
Soltu.DM.01G041290.1	0.0137848	0.521236
Soltu.DM.09G023510.1	0.0137847	0.263177
Soltu.DM.06G024960.3	0.0137821	0.422844
Soltu.DM.05G025120.3	0.0137678	0.478052
Soltu.DM.11G021090.1	0.0137593	0.365559
Soltu.DM.12G023350.5	0.0137581	0.116534
Soltu.DM.03G007180.3	0.0137566	0.0771526
Soltu.DM.05G016210.1	0.0137489	0.447824
Soltu.DM.11G004400.3	0.0137392	0.323325
Soltu.DM.03G014090.3	0.0137357	0.497011
Soltu.DM.05G012130.1	0.0137346	0.138622
Soltu.DM.10G015120.1	0.0137265	0.560748
Soltu.DM.07G026580.1	0.0137222	0.508871
Soltu.DM.03G004830.1	0.0137208	0.364405
Soltu.DM.08G024620.1	0.0137101	0.576634
Soltu.DM.05G006340.1	0.013697	0.388373
Soltu.DM.01G023050.1	0.0136888	0.545199
Soltu.DM.10G026890.1	0.0136803	0.444742
Soltu.DM.02G017570.1	0.0136786	0.451767
Soltu.DM.10G025420.1	0.0136672	0.478548
Soltu.DM.07G006320.1	0.0136548	0.487653
Soltu.DM.11G020500.1	0.013651	0.241292
Soltu.DM.05G024830.1	0.0136484	0.436231
Soltu.DM.12G023640.1	0.0136391	0.552108
Soltu.DM.08G021860.1	0.0136344	0.353118
Soltu.DM.09G025110.4	0.0136253	0.130392
Soltu.DM.08G025270.1	0.0136044	0.248938
Soltu.DM.04G007500.1	0.0135844	0.378937
Soltu.DM.05G011110.1	0.0135843	0.238805
Soltu.DM.09G024160.2	0.0135731	0.45276
Soltu.DM.03G037490.1	0.0135543	0.299042
Soltu.DM.09G006110.1	0.0135512	0.562254
Soltu.DM.11G022420.1	0.0135469	0.563856
Soltu.DM.04G010470.1	0.0135441	0.510401
Soltu.DM.05G004990.1	0.0135317	0.64124
Soltu.DM.08G026760.1	0.0135315	0.212267
Soltu.DM.01G044280.1	0.0135264	0.592644
Soltu.DM.08G001740.1	0.0135249	0.0533706
Soltu.DM.12G008230.1	0.0135018	7.42713e-05
Soltu.DM.09G005680.2	0.0134958	0.423688
Soltu.DM.01G018780.1	0.013485	0.543391
Soltu.DM.12G018030.1	0.0134846	0.58267
Soltu.DM.01G029230.1	0.0134835	0.43657
Soltu.DM.02G026060.1	0.0134484	0.412149
Soltu.DM.07G006500.1	0.0134459	0.0957149
Soltu.DM.12G001210.1	0.0134449	0.168004
Soltu.DM.05G023010.3	0.0134442	0.501569
Soltu.DM.07G006520.1	0.0134376	0.436655
Soltu.DM.01G000790.1	0.0134325	0.356691
Soltu.DM.10G005780.1	0.0134318	0.648082
Soltu.DM.04G027450.1	0.0134266	0.144141
Soltu.DM.04G001320.1	0.0134216	0.122359
Soltu.DM.10G006780.1	0.0134203	0.5043
Soltu.DM.01G046880.1	0.0134073	0.262929
Soltu.DM.01G045320.1	0.0133886	0.35701
Soltu.DM.04G011490.1	0.0133831	0.555966
Soltu.DM.12G008550.2	0.0133683	0.190272
Soltu.DM.09G005870.2	0.0133666	0.0429729
Soltu.DM.10G012320.2	0.0133656	0.0805426
Soltu.DM.06G022630.3	0.013363	0.326087
Soltu.DM.09G024390.1	0.0133546	0.325147
Soltu.DM.08G015190.1	0.0133534	0.221731
Soltu.DM.10G018120.1	0.013325	0.431788
Soltu.DM.07G017540.1	0.0133215	0.0454688
Soltu.DM.12G011950.1	0.0133184	0.0628237
Soltu.DM.07G002590.1	0.0133027	0.446317
Soltu.DM.06G005340.1	0.013298	0.447431
Soltu.DM.10G025870.1	0.0132974	0.487112
Soltu.DM.03G036680.7	0.0132932	0.0716472
Soltu.DM.11G025890.1	0.0132911	0.10528
Soltu.DM.02G021440.1	0.0132868	0.447182
Soltu.DM.03G033180.1	0.0132747	0.490285
Soltu.DM.03G029870.1	0.0132234	0.359065
Soltu.DM.02G020890.1	0.0132066	0.503312
Soltu.DM.01G021490.1	0.0132008	0.458064
Soltu.DM.09G007200.1	0.0131761	0.45051
Soltu.DM.12G026230.1	0.0131751	0.458975
Soltu.DM.06G025820.1	0.0131664	0.315309
Soltu.DM.04G007590.3	0.0131652	0.0165785
Soltu.DM.07G024160.1	0.0131593	0.397155
Soltu.DM.05G018690.2	0.0131538	0.114062
Soltu.DM.01G037180.1	0.0131514	0.258164
Soltu.DM.06G018370.1	0.0131497	0.513268
Soltu.DM.08G025940.2	0.013148	0.559537
Soltu.DM.08G018670.2	0.0131325	0.305263
Soltu.DM.12G027760.1	0.0131285	0.393253
Soltu.DM.01G033160.1	0.0131244	0.0141442
Soltu.DM.10G004230.1	0.0131243	0.147928
Soltu.DM.03G035050.1	0.0131094	0.449194
Soltu.DM.03G021720.1	0.0130776	0.527391
Soltu.DM.12G015060.1	0.0130638	0.452793
Soltu.DM.02G015010.1	0.0130631	0.243935
Soltu.DM.10G017520.1	0.0130597	0.49173
Soltu.DM.09G030590.1	0.013057	0.568869
Soltu.DM.06G022920.1	0.0130495	0.342672
Soltu.DM.04G031870.1	0.0130452	0.312031
Soltu.DM.06G030470.1	0.013045	0.211834
Soltu.DM.07G012130.5	0.0130384	0.114943
Soltu.DM.03G000830.2	0.013038	0.638197
Soltu.DM.02G013810.2	0.0130364	0.353836
Soltu.DM.11G008820.4	0.0130228	0.382175
Soltu.DM.05G022060.1	0.0130126	0.394991
Soltu.DM.07G002540.1	0.0130105	0.261973
Soltu.DM.12G024260.1	0.0129996	0.0367816
Soltu.DM.05G024010.1	0.01299	0.481944
Soltu.DM.02G009430.3	0.0129892	0.127875
Soltu.DM.01G051050.1	0.0129818	0.640296
Soltu.DM.07G001920.1	0.012976	0.398794
Soltu.DM.12G003860.1	0.0129612	0.440908
Soltu.DM.02G026810.1	0.0129596	0.550045
Soltu.DM.03G025610.2	0.012958	0.344784
Soltu.DM.03G021990.1	0.0129463	0.512271
Soltu.DM.01G007790.1	0.0129377	0.513103
Soltu.DM.12G024050.3	0.0129296	0.262383
Soltu.DM.08G026780.1	0.012926	0.340195
Soltu.DM.02G016230.1	0.0129259	0.0897351
Soltu.DM.02G018220.1	0.0129087	0.429183
Soltu.DM.12G005960.1	0.0128956	0.357851
Soltu.DM.03G035840.1	0.0128956	0.278184
Soltu.DM.10G016230.1	0.0128835	0.434567
Soltu.DM.07G024200.1	0.0128829	0.486761
Soltu.DM.02G018530.1	0.0128729	0.557084
Soltu.DM.05G006720.2	0.0128655	0.249573
Soltu.DM.10G019250.2	0.0128586	0.665105
Soltu.DM.10G018520.1	0.0128585	0.279914
Soltu.DM.09G025220.1	0.012843	0.464373
Soltu.DM.03G003110.1	0.0128218	0.268566
Soltu.DM.01G020010.2	0.012815	0.154125
Soltu.DM.08G014040.1	0.0128133	0.587305
Soltu.DM.03G007610.1	0.0128089	0.330646
Soltu.DM.04G007420.1	0.0127986	0.631516
Soltu.DM.07G012130.6	0.0127967	0.0272228
Soltu.DM.11G024540.2	0.0127863	0.0701011
Soltu.DM.03G029830.1	0.0127862	0.019041
Soltu.DM.10G029030.1	0.0127817	0.359459
Soltu.DM.04G025280.1	0.0127737	0.551658
Soltu.DM.11G020660.1	0.0127702	0.47953
Soltu.DM.03G036770.1	0.012769	0.635291
Soltu.DM.10G001410.2	0.0127607	0.451272
Soltu.DM.02G034060.1	0.0127604	0.361437
Soltu.DM.09G022330.1	0.0127441	0.604872
Soltu.DM.05G026760.1	0.012736	0.358002
Soltu.DM.10G018070.1	0.0127236	0.633486
Soltu.DM.11G001270.1	0.012723	0.544477
Soltu.DM.04G032730.4	0.0127212	0.299986
Soltu.DM.10G023160.1	0.0126885	0.038788
Soltu.DM.03G012410.1	0.0126669	0.576087
Soltu.DM.09G005750.1	0.0126572	0.692618
Soltu.DM.10G028100.1	0.0126542	0.0187215
Soltu.DM.08G029290.1	0.0126532	0.457909
Soltu.DM.02G013480.2	0.0126505	0.107955
Soltu.DM.01G030220.1	0.0126421	0.356121
Soltu.DM.03G031630.3	0.012638	0.021411
Soltu.DM.10G000250.1	0.0126266	0.305475
Soltu.DM.09G027260.1	0.0126232	0.631082
Soltu.DM.02G025060.1	0.012605	0.0631675
Soltu.DM.03G022630.1	0.0125981	0.153068
Soltu.DM.12G011260.1	0.012597	0.342363
Soltu.DM.10G025910.4	0.0125966	0.303716
Soltu.DM.07G015210.1	0.0125883	0.292408
Soltu.DM.04G037390.1	0.0125844	0.373717
Soltu.DM.07G006300.1	0.0125777	0.493857
Soltu.DM.06G009270.5	0.0125774	0.23093
Soltu.DM.07G002290.1	0.0125727	0.429593
Soltu.DM.05G003180.1	0.0125685	0.321848
Soltu.DM.03G021450.3	0.0125608	0.471867
Soltu.DM.02G018830.1	0.0125607	0.217581
Soltu.DM.04G006970.4	0.0125279	0.419687
Soltu.DM.08G013400.1	0.0125227	0.657228
Soltu.DM.04G026420.1	0.0125222	0.0191135
Soltu.DM.01G003040.1	0.0125026	0.56169
Soltu.DM.04G022910.1	0.012499	0.31334
Soltu.DM.08G022190.2	0.0124926	0.301426
Soltu.DM.03G000790.1	0.012488	0.625978
Soltu.DM.09G003710.1	0.0124524	0.532987
Soltu.DM.06G029130.1	0.012441	0.136467
Soltu.DM.04G011460.2	0.0124396	0.191433
Soltu.DM.10G026970.1	0.012429	0.502332
Soltu.DM.02G011930.3	0.0124268	0.464111
Soltu.DM.11G002510.2	0.0124237	0.165465
Soltu.DM.03G018010.2	0.0124194	0.631019
Soltu.DM.12G027440.1	0.012414	0.643964
Soltu.DM.08G028070.1	0.0124132	0.603163
Soltu.DM.08G017270.1	0.0123998	0.105067
Soltu.DM.11G025310.1	0.012396	0.435974
Soltu.DM.03G006180.2	0.0123946	0.186015
Soltu.DM.03G012640.1	0.0123938	0.205688
Soltu.DM.10G013530.1	0.012393	0.659253
Soltu.DM.06G028040.2	0.0123759	0.239205
Soltu.DM.09G008330.1	0.0123741	0.360088
Soltu.DM.02G027820.1	0.0123643	0.338709
Soltu.DM.06G025370.1	0.0123632	0.594434
Soltu.DM.03G037450.3	0.0123518	0.457348
Soltu.DM.02G007370.5	0.0123445	0.359082
Soltu.DM.01G024810.1	0.0123443	0.210695
Soltu.DM.02G004670.1	0.0123429	0.363804
Soltu.DM.06G033110.1	0.0123411	0.465132
Soltu.DM.09G002970.1	0.0123375	0.248403
Soltu.DM.09G018910.1	0.0123354	0.474715
Soltu.DM.03G032650.1	0.0123343	0.421041
Soltu.DM.05G015790.1	0.0123154	0.205782
Soltu.DM.10G004770.3	0.0123078	0.355386
Soltu.DM.01G047730.1	0.0123056	0.388559
Soltu.DM.04G037350.2	0.0123027	0.22038
Soltu.DM.04G001460.1	0.0123017	0.340841
Soltu.DM.01G038790.1	0.0122922	0.584575
Soltu.DM.10G003340.1	0.0122702	0.637787
Soltu.DM.08G008940.1	0.0122675	0.556355
Soltu.DM.08G017770.1	0.012263	0.00453021
Soltu.DM.04G029850.1	0.0122606	0.27853
Soltu.DM.01G046220.1	0.012253	0.234542
Soltu.DM.08G021330.2	0.0122459	0.0111457
Soltu.DM.03G015260.1	0.0122434	0.400305
Soltu.DM.10G021470.1	0.0122423	0.174124
Soltu.DM.04G025080.2	0.012222	0.496263
Soltu.DM.01G031000.1	0.012219	0.25971
Soltu.DM.02G006160.1	0.012215	0.611497
Soltu.DM.12G004130.3	0.0121991	0.191626
Soltu.DM.05G013200.1	0.012199	0.410142
Soltu.DM.11G001060.1	0.0121941	0.695715
Soltu.DM.06G034460.1	0.012189	0.532272
Soltu.DM.03G004770.1	0.0121823	0.525615
Soltu.DM.01G010750.1	0.0121814	0.722789
Soltu.DM.12G001620.1	0.0121784	0.633885
Soltu.DM.06G002930.2	0.0121784	0.386981
Soltu.DM.03G002190.1	0.0121748	0.454614
Soltu.DM.07G017580.1	0.0121728	0.0448746
Soltu.DM.04G010830.1	0.0121687	0.0458775
Soltu.DM.04G026060.1	0.0121644	0.240364
Soltu.DM.12G017150.1	0.0121636	0.493781
Soltu.DM.03G013460.1	0.0121534	0.439235
Soltu.DM.11G006280.2	0.0121532	0.460511
Soltu.DM.03G025430.1	0.0121523	0.321218
Soltu.DM.07G014190.1	0.0121514	0.343212
Soltu.DM.01G029240.1	0.0121485	0.571309
Soltu.DM.01G006610.1	0.0121467	0.298984
Soltu.DM.04G022780.1	0.012146	0.315194
Soltu.DM.07G023400.2	0.0121352	0.318814
Soltu.DM.08G021350.2	0.0121321	0.317174
Soltu.DM.05G026770.2	0.0121306	0.505069
Soltu.DM.09G025360.1	0.0121175	0.607015
Soltu.DM.07G004040.1	0.0121157	0.532455
Soltu.DM.04G035310.4	0.0121105	0.208894
Soltu.DM.01G046560.1	0.0120989	0.431099
Soltu.DM.02G028250.1	0.0120967	0.253267
Soltu.DM.03G021370.1	0.0120945	0.012743
Soltu.DM.01G027030.1	0.0120928	0.125971
Soltu.DM.12G009710.3	0.0120883	0.186417
Soltu.DM.09G029120.3	0.0120816	0.13096
Soltu.DM.01G043220.1	0.0120703	0.60995
Soltu.DM.05G008060.1	0.0120578	0.36967
Soltu.DM.07G016280.1	0.0120507	0.451603
Soltu.DM.12G022690.1	0.0120497	0.110035
Soltu.DM.01G050150.1	0.0120372	0.520918
Soltu.DM.01G003120.1	0.0120357	0.521605
Soltu.DM.03G009680.1	0.0120306	0.423036
Soltu.DM.01G001740.1	0.0120302	0.563997
Soltu.DM.06G013710.1	0.012017	0.144087
Soltu.DM.07G012620.1	0.0120052	0.42361
Soltu.DM.01G042050.2	0.0119918	0.0776128
Soltu.DM.07G003790.3	0.0119892	0.370827
Soltu.DM.06G024610.1	0.0119774	0.207864
Soltu.DM.03G033390.1	0.0119696	0.604828
Soltu.DM.04G037880.1	0.0119675	0.306311
Soltu.DM.12G005390.3	0.0119666	0.101643
Soltu.DM.11G016910.7	0.0119661	0.486408
Soltu.DM.09G026520.1	0.0119485	0.297125
Soltu.DM.01G000490.1	0.0119477	0.680577
Soltu.DM.01G036050.1	0.0119413	0.640838
Soltu.DM.01G037020.1	0.01194	0.410041
Soltu.DM.02G014000.2	0.0119372	0.589907
Soltu.DM.11G010960.1	0.0119238	0.711061
Soltu.DM.04G009080.1	0.0119171	0.522315
Soltu.DM.05G009870.4	0.0119169	0.490525
Soltu.DM.02G029320.1	0.0119163	0.434784
Soltu.DM.12G006260.1	0.0119092	0.525228
Soltu.DM.11G018960.1	0.0119069	0.590961
Soltu.DM.06G033540.1	0.0119066	0.389937
Soltu.DM.01G008480.2	0.0118964	0.58133
Soltu.DM.04G000190.1	0.0118887	0.504624
Soltu.DM.01G000880.1	0.0118808	0.659207
Soltu.DM.10G017970.1	0.011878	0.282812
Soltu.DM.11G001170.1	0.0118534	0.511418
Soltu.DM.04G024460.1	0.0118448	0.438809
Soltu.DM.07G003030.1	0.0118355	0.46502
Soltu.DM.09G020640.1	0.0118346	0.638619
Soltu.DM.12G003860.2	0.0118295	0.59909
Soltu.DM.03G021350.3	0.0118222	0.317395
Soltu.DM.06G004410.1	0.0118219	0.329545
Soltu.DM.09G024850.7	0.011821	0.16074
Soltu.DM.04G025720.2	0.0118207	0.0913049
Soltu.DM.08G023130.1	0.0118147	0.414516
Soltu.DM.11G007460.1	0.0118111	0.493291
Soltu.DM.08G008260.2	0.0117985	0.470453
Soltu.DM.04G035960.1	0.0117958	0.589897
Soltu.DM.02G020790.1	0.011795	0.54218
Soltu.DM.02G024810.1	0.0117912	0.0954782
Soltu.DM.12G007150.1	0.0117863	0.429081
Soltu.DM.04G031570.1	0.0117785	0.640265
Soltu.DM.08G028680.1	0.0117725	0.381291
Soltu.DM.07G022350.1	0.0117677	0.588238
Soltu.DM.07G014620.1	0.0117674	0.514931
Soltu.DM.03G025720.1	0.0117652	0.557587
Soltu.DM.05G020200.1	0.0117541	0.223398
Soltu.DM.01G017620.1	0.011738	0.420986
Soltu.DM.12G005370.1	0.0117372	0.594537
Soltu.DM.07G003470.2	0.0117328	0.359841
Soltu.DM.02G019150.1	0.0117239	0.247427
Soltu.DM.04G009180.1	0.0117236	0.199835
Soltu.DM.02G023210.1	0.0117181	0.678689
Soltu.DM.12G004900.1	0.0117167	0.252119
Soltu.DM.01G042610.1	0.0117078	0.397643
Soltu.DM.12G009420.1	0.0116989	0.293369
Soltu.DM.01G016910.1	0.0116862	0.394182
Soltu.DM.09G004680.1	0.0116824	0.546212
Soltu.DM.05G003170.1	0.0116521	0.29316
Soltu.DM.03G003280.1	0.0116509	0.606229
Soltu.DM.06G018380.1	0.011649	0.559148
Soltu.DM.04G037630.1	0.0116466	0.105764
Soltu.DM.01G034250.1	0.0116463	0.556975
Soltu.DM.04G033590.5	0.0116412	0.51529
Soltu.DM.05G008540.1	0.0116372	0.632262
Soltu.DM.05G001020.1	0.0116324	0.637721
Soltu.DM.11G024210.1	0.0116221	0.078329
Soltu.DM.03G013350.1	0.0116213	0.351491
Soltu.DM.10G002790.1	0.0116061	0.621971
Soltu.DM.05G025530.3	0.0115976	0.202927
Soltu.DM.03G022780.1	0.0115932	0.330901
Soltu.DM.06G030460.3	0.0115892	0.309068
Soltu.DM.12G000640.1	0.0115888	0.577462
Soltu.DM.03G029480.1	0.0115883	0.203219
Soltu.DM.09G002750.1	0.0115806	0.384369
Soltu.DM.01G038630.1	0.0115724	0.465013
Soltu.DM.07G012270.2	0.0115594	0.457155
Soltu.DM.04G025200.2	0.0115566	0.170332
Soltu.DM.02G013790.1	0.0115496	0.536915
Soltu.DM.04G021930.1	0.0115478	0.227072
Soltu.DM.01G039060.1	0.0115396	0.396049
Soltu.DM.10G008120.1	0.0115385	0.264607
Soltu.DM.01G035380.1	0.0115385	0.596991
Soltu.DM.08G015220.1	0.0115291	0.278823
Soltu.DM.02G030410.2	0.0115222	0.40263
Soltu.DM.01G008180.1	0.0115203	0.351238
Soltu.DM.02G032830.2	0.0115088	0.326807
Soltu.DM.03G034010.1	0.0115084	0.33592
Soltu.DM.10G027550.1	0.0115078	0.602969
Soltu.DM.03G037550.2	0.0115019	0.0344078
Soltu.DM.12G024130.1	0.0114972	0.159432
Soltu.DM.09G029230.1	0.0114872	0.414839
Soltu.DM.09G014220.2	0.0114846	0.194474
Soltu.DM.06G030480.1	0.0114829	0.246515
Soltu.DM.06G015940.1	0.0114828	0.397038
Soltu.DM.02G029940.1	0.0114799	0.0660815
Soltu.DM.01G047400.1	0.0114763	0.477447
Soltu.DM.10G019250.1	0.0114457	0.531725
Soltu.DM.11G025570.1	0.0114456	0.709668
Soltu.DM.08G002380.1	0.0114407	0.547734
Soltu.DM.09G028370.2	0.0114389	0.33697
Soltu.DM.02G014000.1	0.0114303	0.669412
Soltu.DM.04G012770.1	0.0114265	0.501446
Soltu.DM.02G022700.1	0.0114262	0.710207
Soltu.DM.08G022250.1	0.011418	0.612215
Soltu.DM.04G029190.1	0.0114117	0.525586
Soltu.DM.06G035000.2	0.0114087	0.380898
Soltu.DM.09G017120.1	0.0114029	0.61978
Soltu.DM.08G015390.2	0.0113999	0.582259
Soltu.DM.03G028540.1	0.0113965	0.507463
Soltu.DM.04G024450.2	0.0113778	0.664932
Soltu.DM.12G025150.1	0.0113757	0.52892
Soltu.DM.04G000190.2	0.0113755	0.23452
Soltu.DM.12G024840.1	0.0113635	0.555883
Soltu.DM.07G002440.3	0.0113556	0.529616
Soltu.DM.02G004080.1	0.0113414	0.23939
Soltu.DM.03G013580.1	0.0113398	0.41724
Soltu.DM.10G000440.1	0.0113334	0.0288181
Soltu.DM.03G000310.1	0.0113331	0.686164
Soltu.DM.07G014160.1	0.0113232	0.465671
Soltu.DM.03G036730.1	0.0113053	0.373524
Soltu.DM.04G008300.1	0.0113051	0.244807
Soltu.DM.01G034440.2	0.011303	0.43891
Soltu.DM.06G018350.2	0.0113029	0.290013
Soltu.DM.10G026690.1	0.0112996	0.620244
Soltu.DM.07G007020.1	0.0112983	0.343228
Soltu.DM.08G017020.3	0.0112802	0.186375
Soltu.DM.04G027740.1	0.0112745	0.394239
Soltu.DM.01G014430.1	0.0112696	0.300941
Soltu.DM.03G034570.1	0.0112641	0.638551
Soltu.DM.02G033120.1	0.0112609	0.40931
Soltu.DM.06G013530.1	0.0112527	0.547314
Soltu.DM.11G016870.2	0.011236	0.379255
Soltu.DM.07G013550.1	0.0112342	0.442468
Soltu.DM.09G004370.2	0.0112282	0.273905
Soltu.DM.06G006220.2	0.0112246	0.296178
Soltu.DM.01G030860.1	0.0112243	0.450687
Soltu.DM.08G025950.1	0.0112232	0.357824
Soltu.DM.06G002740.1	0.0112199	0.724073
Soltu.DM.01G029550.1	0.0112193	0.562568
Soltu.DM.01G050330.1	0.0112177	0.474183
Soltu.DM.11G007710.1	0.0111968	0.0295058
Soltu.DM.08G029180.1	0.011195	0.516192
Soltu.DM.06G023580.1	0.0111909	0.660273
Soltu.DM.12G016100.1	0.0111883	0.480979
Soltu.DM.10G026870.1	0.0111769	0.590608
Soltu.DM.10G016620.4	0.0111555	0.313746
Soltu.DM.05G005580.1	0.011139	0.427857
Soltu.DM.02G021950.1	0.0111379	0.66724
Soltu.DM.12G017140.1	0.0111295	0.574907
Soltu.DM.09G025630.1	0.01112	0.344519
Soltu.DM.10G005580.2	0.0111059	0.438221
Soltu.DM.03G000870.1	0.0110934	0.581959
Soltu.DM.10G027400.1	0.0110857	0.537374
Soltu.DM.09G025060.1	0.0110838	0.532763
Soltu.DM.04G027230.1	0.0110823	0.671913
Soltu.DM.09G007630.1	0.0110597	0.679414
Soltu.DM.05G010700.3	0.0110554	0.293931
Soltu.DM.08G025470.1	0.0110525	0.717732
Soltu.DM.06G000390.1	0.0110491	0.562823
Soltu.DM.02G015870.1	0.0110483	0.334723
Soltu.DM.10G028240.1	0.011027	0.447195
Soltu.DM.08G008020.1	0.0110239	0.574793
Soltu.DM.08G002180.1	0.0110153	0.377538
Soltu.DM.06G000120.1	0.0110129	0.353633
Soltu.DM.07G000600.1	0.0110121	0.752668
Soltu.DM.06G004300.1	0.0110079	0.429968
Soltu.DM.04G031380.1	0.011007	0.293069
Soltu.DM.10G002810.1	0.0109955	0.345669
Soltu.DM.02G033040.1	0.0109939	0.669001
Soltu.DM.07G024420.2	0.010982	0.198691
Soltu.DM.03G023890.1	0.0109809	0.51131
Soltu.DM.02G017070.1	0.0109801	0.430799
Soltu.DM.03G020460.1	0.0109751	0.346925
Soltu.DM.05G006290.1	0.0109603	0.505943
Soltu.DM.02G024530.1	0.0109519	0.591407
Soltu.DM.09G006630.1	0.0109443	0.530758
Soltu.DM.04G035850.1	0.010935	0.105308
Soltu.DM.09G026220.4	0.0109314	0.312353
Soltu.DM.09G006200.1	0.0109252	0.686029
Soltu.DM.08G013640.1	0.0109028	0.559375
Soltu.DM.06G032250.1	0.010902	0.516092
Soltu.DM.02G027200.1	0.0108975	0.45747
Soltu.DM.05G004280.1	0.0108958	0.366667
Soltu.DM.08G028000.2	0.0108944	0.353637
Soltu.DM.02G024830.1	0.0108913	0.317272
Soltu.DM.04G033430.5	0.0108837	0.455287
Soltu.DM.11G012140.3	0.010883	0.455902
Soltu.DM.08G017990.1	0.0108821	0.24706
Soltu.DM.10G028050.2	0.0108802	0.5012
Soltu.DM.03G034490.1	0.0108767	0.60011
Soltu.DM.11G026320.3	0.0108718	0.415618
Soltu.DM.08G025940.1	0.0108667	0.220739
Soltu.DM.12G016890.1	0.0108661	0.338092
Soltu.DM.01G044410.1	0.0108637	0.573379
Soltu.DM.06G019860.1	0.0108584	0.420857
Soltu.DM.03G029210.1	0.0108555	0.154652
Soltu.DM.11G009080.1	0.0108526	0.0676526
Soltu.DM.09G021900.1	0.0108412	0.433787
Soltu.DM.05G004580.1	0.0108406	0.322125
Soltu.DM.03G011370.1	0.0108402	0.315452
Soltu.DM.04G000590.1	0.0108369	0.57682
Soltu.DM.03G020320.1	0.0108311	0.675882
Soltu.DM.06G022490.2	0.0108308	0.380673
Soltu.DM.12G000540.2	0.0108247	0.0623547
Soltu.DM.05G019240.1	0.0108143	0.319382
Soltu.DM.03G010900.1	0.0108103	0.719127
Soltu.DM.03G017660.1	0.0108054	0.637178
Soltu.DM.06G011280.1	0.010796	0.669534
Soltu.DM.02G020200.1	0.0107921	0.597534
Soltu.DM.03G023820.1	0.0107905	0.262997
Soltu.DM.03G025300.3	0.0107871	0.581724
Soltu.DM.09G030390.1	0.0107837	0.0904055
Soltu.DM.01G027640.1	0.0107785	0.47757
Soltu.DM.01G025560.1	0.0107719	0.484362
Soltu.DM.01G006770.1	0.0107681	0.166509
Soltu.DM.10G000040.1	0.0107658	0.44967
Soltu.DM.01G035090.1	0.0107636	0.444733
Soltu.DM.03G002860.1	0.0107599	0.312449
Soltu.DM.09G024030.1	0.0107569	0.324832
Soltu.DM.05G022990.1	0.0107501	0.234724
Soltu.DM.01G003630.1	0.0107452	0.640299
Soltu.DM.05G009990.1	0.010743	0.467785
Soltu.DM.09G002860.1	0.0107429	0.587738
Soltu.DM.01G047660.3	0.0107369	0.499984
Soltu.DM.04G006830.3	0.0107306	0.0735067
Soltu.DM.04G008800.3	0.0107268	0.463953
Soltu.DM.02G020840.2	0.0107166	0.0995866
Soltu.DM.04G008010.1	0.0107129	0.189707
Soltu.DM.07G027920.1	0.0107117	0.513163
Soltu.DM.04G030230.1	0.0107087	0.170413
Soltu.DM.03G022900.2	0.0106998	0.058957
Soltu.DM.10G018530.1	0.0106964	0.646194
Soltu.DM.02G030770.1	0.0106949	0.227895
Soltu.DM.11G000190.1	0.0106916	0.0276299
Soltu.DM.08G004140.1	0.010687	0.546417
Soltu.DM.01G042470.3	0.010686	0.5403
Soltu.DM.10G028000.1	0.0106855	0.0949225
Soltu.DM.06G024290.1	0.0106819	0.542809
Soltu.DM.02G033310.1	0.010681	0.349769
Soltu.DM.09G018880.1	0.0106719	0.697081
Soltu.DM.07G026860.2	0.0106609	0.119182
Soltu.DM.10G024740.1	0.0106517	0.290695
Soltu.DM.04G008710.1	0.0106478	0.455103
Soltu.DM.01G034750.1	0.0106439	0.506258
Soltu.DM.04G033950.1	0.0106414	0.618874
Soltu.DM.04G020750.1	0.0106347	0.525283
Soltu.DM.02G034100.1	0.0106316	0.346331
Soltu.DM.05G002430.1	0.0106166	0.700288
Soltu.DM.03G021820.1	0.0106154	0.260823
Soltu.DM.07G019900.1	0.0106138	0.178035
Soltu.DM.09G001300.1	0.0106134	0.505934
Soltu.DM.08G005330.1	0.0106118	0.237036
Soltu.DM.06G029480.1	0.0106075	0.507101
Soltu.DM.11G026270.1	0.0106024	0.534114
Soltu.DM.07G022260.1	0.0106004	0.481795
Soltu.DM.07G000010.2	0.0105987	0.406404
Soltu.DM.03G032110.1	0.0105951	0.529808
Soltu.DM.02G013710.2	0.0105898	0.197728
Soltu.DM.02G019750.1	0.0105807	0.407551
Soltu.DM.09G002580.1	0.010563	0.58019
Soltu.DM.10G014950.4	0.0105601	0.0330636
Soltu.DM.09G005740.1	0.0105579	0.34379
Soltu.DM.08G027980.1	0.0105561	0.280535
Soltu.DM.08G030240.1	0.0105554	0.658749
Soltu.DM.07G015680.1	0.0105502	0.691586
Soltu.DM.02G021400.1	0.0105486	0.596767
Soltu.DM.03G037360.1	0.0105454	0.506823
Soltu.DM.07G001380.1	0.0105329	0.621214
Soltu.DM.03G037270.1	0.0105225	0.552248
Soltu.DM.07G028640.2	0.0105197	0.331715
Soltu.DM.06G006590.1	0.0105183	0.054521
Soltu.DM.07G016520.1	0.0105099	0.18992
Soltu.DM.05G013550.1	0.0105089	0.690358
Soltu.DM.06G015090.1	0.0105058	0.177285
Soltu.DM.05G023720.1	0.0105008	0.262407
Soltu.DM.03G032070.1	0.0104885	0.62384
Soltu.DM.07G022620.1	0.0104884	0.495151
Soltu.DM.04G027770.1	0.0104841	0.252349
Soltu.DM.03G002160.1	0.0104668	0.685979
Soltu.DM.05G016950.2	0.0104662	0.0682018
Soltu.DM.01G049300.1	0.0104633	0.503384
Soltu.DM.07G019640.1	0.0104593	0.633642
Soltu.DM.12G002080.1	0.010434	0.598888
Soltu.DM.06G027940.1	0.0104338	0.586484
Soltu.DM.05G004550.1	0.0104306	0.26519
Soltu.DM.10G030370.3	0.0104286	0.149664
Soltu.DM.12G006830.1	0.0104184	0.39474
Soltu.DM.03G010090.2	0.0103981	0.526387
Soltu.DM.12G001880.1	0.0103881	0.599891
Soltu.DM.06G002230.1	0.0103852	0.565814
Soltu.DM.11G000940.1	0.0103839	0.233621
Soltu.DM.08G017480.1	0.0103817	0.5459
Soltu.DM.06G017000.1	0.0103674	0.404216
Soltu.DM.03G011360.1	0.0103674	0.546474
Soltu.DM.10G017690.6	0.0103644	0.171893
Soltu.DM.11G007990.1	0.0103638	0.572736
Soltu.DM.01G051060.1	0.0103489	0.686435
Soltu.DM.04G000130.3	0.0103486	0.127686
Soltu.DM.02G016210.1	0.0103375	0.253843
Soltu.DM.09G013070.1	0.0103364	0.660427
Soltu.DM.09G020550.1	0.0103354	0.421081
Soltu.DM.04G036210.1	0.0103275	0.743468
Soltu.DM.05G010040.1	0.0103264	0.647257
Soltu.DM.10G003140.2	0.0103191	0.654735
Soltu.DM.06G034480.1	0.0103184	0.248212
Soltu.DM.03G018200.1	0.0103155	0.330545
Soltu.DM.09G002040.1	0.0103052	0.669013
Soltu.DM.09G023990.1	0.0103035	0.330933
Soltu.DM.01G042690.1	0.0103034	0.366131
Soltu.DM.02G023400.2	0.0103001	0.386092
Soltu.DM.12G009510.1	0.0102983	0.437979
Soltu.DM.08G014120.1	0.0102954	0.56318
Soltu.DM.02G013480.3	0.0102912	0.44331
Soltu.DM.11G010070.1	0.0102663	0.537262
Soltu.DM.09G015180.1	0.0102628	0.498115
Soltu.DM.02G014020.1	0.0102618	0.413401
Soltu.DM.02G010840.3	0.0102584	0.134011
Soltu.DM.02G004170.1	0.010251	0.497826
Soltu.DM.01G016620.1	0.0102504	0.640489
Soltu.DM.04G000080.1	0.0102468	0.285748
Soltu.DM.01G028130.1	0.0102414	0.284482
Soltu.DM.02G016370.1	0.0102375	0.222163
Soltu.DM.03G026860.1	0.0102314	0.305169
Soltu.DM.05G002540.1	0.0102276	0.414856
Soltu.DM.06G018140.1	0.0102189	0.207466
Soltu.DM.04G001940.1	0.0102187	0.345664
Soltu.DM.04G036650.2	0.0102181	0.197822
Soltu.DM.08G027290.1	0.0102173	0.150806
Soltu.DM.03G030200.2	0.0102158	0.120355
Soltu.DM.08G015330.1	0.0102151	0.450965
Soltu.DM.04G033490.1	0.0101868	0.393965
Soltu.DM.03G030570.1	0.0101796	0.217602
Soltu.DM.12G005380.3	0.0101788	0.304551
Soltu.DM.01G026770.1	0.0101758	0.088204
Soltu.DM.03G036320.1	0.0101758	0.235386
Soltu.DM.01G002560.1	0.0101664	0.33723
Soltu.DM.02G034400.1	0.0101648	0.575234
Soltu.DM.05G023380.1	0.0101563	0.454681
Soltu.DM.10G012880.1	0.0101554	0.337248
Soltu.DM.01G026830.1	0.0101493	0.116404
Soltu.DM.06G031510.1	0.0101479	0.589345
Soltu.DM.03G014990.1	0.0101463	0.407211
Soltu.DM.11G010860.2	0.0101454	0.145191
Soltu.DM.08G006060.1	0.0101423	0.467268
Soltu.DM.01G017690.1	0.0101386	0.623331
Soltu.DM.01G003640.2	0.010138	0.453533
Soltu.DM.09G026450.1	0.0101365	0.45213
Soltu.DM.01G025400.1	0.0101362	0.670941
Soltu.DM.02G024970.1	0.0101361	0.692445
Soltu.DM.07G027610.1	0.0101344	0.510552
Soltu.DM.06G031810.1	0.010127	0.60098
Soltu.DM.05G004600.2	0.010126	0.374467
Soltu.DM.11G010530.1	0.010125	0.285411
Soltu.DM.09G023470.1	0.0101204	0.545361
Soltu.DM.04G035320.1	0.0101179	0.445566
Soltu.DM.11G001650.2	0.0101133	0.205657
Soltu.DM.11G025810.1	0.0101111	0.517249
Soltu.DM.12G006370.1	0.0101094	0.2561
Soltu.DM.02G034500.2	0.0101073	0.295806
Soltu.DM.10G028070.1	0.0101046	0.332668
Soltu.DM.04G022270.2	0.0100909	0.590304
Soltu.DM.04G006870.4	0.0100885	0.113047
Soltu.DM.08G005090.1	0.0100874	0.678744
Soltu.DM.05G002900.1	0.0100839	0.348892
Soltu.DM.03G011770.1	0.0100793	0.457782
Soltu.DM.02G000500.1	0.0100764	0.622695
Soltu.DM.01G032820.3	0.0100711	0.0268074
Soltu.DM.08G029960.1	0.0100674	0.526672
Soltu.DM.09G030970.1	0.0100666	0.671842
Soltu.DM.08G015670.3	0.0100624	0.0397104
Soltu.DM.04G011460.1	0.010062	0.0213729
Soltu.DM.10G025370.1	0.0100595	0.226126
Soltu.DM.11G006220.2	0.0100469	0.38832
Soltu.DM.09G005560.2	0.0100453	0.307706
Soltu.DM.04G022460.1	0.0100426	0.568581
Soltu.DM.05G013230.1	0.0100398	0.483205
Soltu.DM.04G002670.1	0.0100389	0.222758
Soltu.DM.05G026560.1	0.0100378	0.644061
Soltu.DM.11G012630.1	0.0100342	0.562998
Soltu.DM.08G028930.1	0.0100307	0.471888
Soltu.DM.06G008430.2	0.0100106	0.381376
Soltu.DM.02G026750.2	0.0100101	0.503154
Soltu.DM.03G001970.1	0.0100044	0.263431
Soltu.DM.10G003260.2	0.0100039	0.488794
Soltu.DM.05G009060.1	0.0100032	0.54484
Soltu.DM.10G029220.1	0.0099983	0.258035
Soltu.DM.08G014380.1	0.00999551	0.125184
Soltu.DM.03G004260.3	0.00999088	0.26149
Soltu.DM.04G003770.1	0.00997232	0.399632
Soltu.DM.01G018800.4	0.00997072	0.439639
Soltu.DM.12G021310.1	0.00996867	0.440963
Soltu.DM.07G015360.1	0.00996714	0.402718
Soltu.DM.01G026170.1	0.0099644	0.606846
Soltu.DM.01G035880.1	0.0099606	0.601389
Soltu.DM.02G018780.1	0.00995783	0.609478
Soltu.DM.04G025730.1	0.00994958	0.532293
Soltu.DM.11G021640.1	0.00994927	0.582662
Soltu.DM.03G033050.1	0.00994414	0.545996
Soltu.DM.02G012710.1	0.00994333	0.623014
Soltu.DM.09G001020.1	0.00993322	0.149807
Soltu.DM.12G028030.1	0.0099306	0.46913
Soltu.DM.03G010320.2	0.00991877	0.647478
Soltu.DM.02G017150.1	0.00991373	0.659716
Soltu.DM.04G007690.1	0.00991364	0.426052
Soltu.DM.03G017170.1	0.00991295	0.426668
Soltu.DM.01G035250.1	0.00991057	0.632019
Soltu.DM.10G025740.1	0.00990464	0.604245
Soltu.DM.01G046990.1	0.009904	0.702739
Soltu.DM.07G013020.1	0.00989801	0.503404
Soltu.DM.08G030270.3	0.00989514	0.268142
Soltu.DM.01G043110.2	0.00989348	0.441352
Soltu.DM.01G028750.1	0.00989146	0.608804
Soltu.DM.02G026880.1	0.00988515	0.717459
Soltu.DM.10G026620.1	0.00988434	0.171993
Soltu.DM.02G009890.4	0.00988065	0.487141
Soltu.DM.01G028660.1	0.00986789	0.645067
Soltu.DM.11G023210.1	0.0098661	0.223197
Soltu.DM.07G019860.1	0.00986523	0.537945
Soltu.DM.06G004150.1	0.00985447	0.610347
Soltu.DM.04G001850.1	0.00983653	0.113347
Soltu.DM.09G020160.1	0.00982749	0.646098
Soltu.DM.05G009260.1	0.00981238	0.711269
Soltu.DM.06G000410.1	0.00981156	0.264091
Soltu.DM.02G018060.1	0.00980908	0.0796625
Soltu.DM.07G019300.1	0.00980514	0.490231
Soltu.DM.03G024040.1	0.00980188	0.509382
Soltu.DM.08G026850.1	0.00980017	0.579808
Soltu.DM.06G033240.1	0.00979525	0.609729
Soltu.DM.04G030720.1	0.00979151	0.455393
Soltu.DM.11G003740.1	0.00979082	0.649891
Soltu.DM.01G022910.1	0.00978263	0.640969
Soltu.DM.09G018680.2	0.00978126	0.226855
Soltu.DM.05G002850.1	0.00976921	0.632555
Soltu.DM.07G024380.1	0.00976898	0.710181
Soltu.DM.08G005300.1	0.00976425	0.651608
Soltu.DM.02G009040.4	0.00975419	0.352536
Soltu.DM.09G027700.1	0.00975411	0.646984
Soltu.DM.01G032820.2	0.00974292	0.170553
Soltu.DM.01G001460.1	0.00973807	0.592693
Soltu.DM.11G016860.1	0.00973756	0.566724
Soltu.DM.07G022590.2	0.00973736	0.749699
Soltu.DM.09G024320.2	0.00972108	0.248961
Soltu.DM.08G014330.1	0.00971335	0.635689
Soltu.DM.02G017450.1	0.00970199	0.48053
Soltu.DM.02G014620.1	0.00970052	0.539442
Soltu.DM.04G018630.2	0.00969959	0.379801
Soltu.DM.04G031220.3	0.00969935	0.346823
Soltu.DM.02G002180.1	0.0096978	0.52335
Soltu.DM.06G021340.1	0.00969775	0.653526
Soltu.DM.12G021870.1	0.00968823	0.467871
Soltu.DM.05G004290.1	0.00968688	0.655968
Soltu.DM.12G024770.1	0.0096846	0.525922
Soltu.DM.10G017990.1	0.0096813	0.412365
Soltu.DM.02G022080.1	0.00966509	0.399097
Soltu.DM.03G035070.1	0.00965751	0.684222
Soltu.DM.06G034730.2	0.00965116	0.567815
Soltu.DM.01G047260.1	0.00964694	0.473236
Soltu.DM.08G023830.4	0.00963709	0.566615
Soltu.DM.04G002010.2	0.00963384	0.502484
Soltu.DM.01G047630.2	0.0096325	0.229706
Soltu.DM.03G019620.1	0.00963126	0.40299
Soltu.DM.06G013180.4	0.00962383	0.325617
Soltu.DM.11G019690.1	0.00961803	0.705396
Soltu.DM.04G035720.1	0.00961542	0.712671
Soltu.DM.01G052000.1	0.00961023	0.671778
Soltu.DM.12G009620.2	0.00960585	0.53986
Soltu.DM.01G050700.1	0.009603	0.253026
Soltu.DM.07G001240.4	0.00959715	0.0535135
Soltu.DM.01G041110.1	0.0095892	0.426322
Soltu.DM.03G026990.1	0.00958745	0.740358
Soltu.DM.01G040900.2	0.00958584	0.318919
Soltu.DM.02G028940.1	0.0095837	0.638368
Soltu.DM.06G018940.2	0.00957568	0.302079
Soltu.DM.04G002730.2	0.00957264	0.295898
Soltu.DM.02G028410.1	0.00957097	0.275576
Soltu.DM.09G024180.3	0.00956562	0.152963
Soltu.DM.03G020810.1	0.00956499	0.684586
Soltu.DM.04G018820.2	0.00956351	0.379456
Soltu.DM.07G001060.1	0.00956201	0.346426
Soltu.DM.10G019600.1	0.00955091	0.47633
Soltu.DM.09G018860.1	0.00954578	0.601942
Soltu.DM.10G017500.1	0.00954519	0.564438
Soltu.DM.02G014190.1	0.00954077	0.550586
Soltu.DM.01G050130.2	0.00953827	0.693394
Soltu.DM.10G001970.1	0.00953821	0.336193
Soltu.DM.09G026090.1	0.00953636	0.389566
Soltu.DM.06G030030.1	0.00951636	0.587509
Soltu.DM.08G001080.1	0.00951246	0.538954
Soltu.DM.03G022740.1	0.00950909	0.556568
Soltu.DM.10G003300.1	0.00950764	0.525879
Soltu.DM.05G026160.4	0.00950719	0.351364
Soltu.DM.09G022670.1	0.00950587	0.585991
Soltu.DM.10G005250.1	0.00950386	0.465424
Soltu.DM.06G033100.1	0.00949469	0.697021
Soltu.DM.02G027440.2	0.00949094	0.278931
Soltu.DM.11G001210.1	0.0094898	0.55281
Soltu.DM.02G027540.1	0.00948702	0.169028
Soltu.DM.04G033650.1	0.00948296	0.65109
Soltu.DM.08G027060.1	0.0094825	0.641851
Soltu.DM.06G009270.3	0.0094776	0.00685293
Soltu.DM.09G004110.1	0.00947066	0.660004
Soltu.DM.01G026820.1	0.00945847	0.205174
Soltu.DM.06G032560.2	0.00945126	0.460374
Soltu.DM.04G012170.3	0.0094507	0.542058
Soltu.DM.05G019640.1	0.00944328	0.436657
Soltu.DM.09G001290.1	0.00943509	0.420408
Soltu.DM.07G027060.1	0.00943421	0.493549
Soltu.DM.01G039360.1	0.00943383	0.182806
Soltu.DM.01G039690.1	0.00942858	0.41367
Soltu.DM.01G035420.1	0.00942503	0.714153
Soltu.DM.11G026280.1	0.00942124	0.130266
Soltu.DM.06G030430.1	0.0094141	0.205786
Soltu.DM.07G021840.2	0.00941015	0.415413
Soltu.DM.03G031350.1	0.00939791	0.350835
Soltu.DM.09G028710.1	0.00939079	0.518761
Soltu.DM.09G024850.1	0.00938867	0.0989668
Soltu.DM.07G001480.1	0.00938395	0.571633
Soltu.DM.08G005650.2	0.00938375	0.105874
Soltu.DM.10G027580.1	0.00938001	0.585215
Soltu.DM.09G025050.1	0.00937879	0.0550518
Soltu.DM.12G018210.1	0.00937871	0.498461
[truncated: 24,863 more rows]

## Sheet: StCBF2 vs E3 CK
gene	log2FoldChange	pvalue
Soltu.DM.08G013110.3	6.86602	1.83601e-06
Soltu.DM.10G018870.1	6.31105	1.75457e-21
Soltu.DM.06G016360.1	5.73867	6.13078e-08
Soltu.DM.10G027550.1	5.60693	6.01743e-43
Soltu.DM.08G023860.1	5.36214	7.35301e-06
Soltu.DM.01G007170.1	5.31848	8.25877e-15
Soltu.DM.01G036420.1	5.25037	4.98423e-85
Soltu.DM.01G005180.1	5.24213	1.00004e-19
Soltu.DM.12G007830.1	5.22481	8.56773e-49
Soltu.DM.08G020040.1	5.1766	8.9987e-09
Soltu.DM.09G007030.1	5.09258	1.019e-30
Soltu.DM.09G007020.1	5.04798	2.11777e-35
Soltu.DM.01G045970.1	5.00165	9.12391e-12
Soltu.DM.01G005240.1	4.81809	7.24813e-17
Soltu.DM.03G017710.1	4.81497	1.12389e-13
Soltu.DM.12G027050.1	4.80338	5.42164e-09
Soltu.DM.01G005210.1	4.79386	8.67665e-06
Soltu.DM.09G007060.1	4.76682	2.2184e-07
Soltu.DM.01G045930.1	4.74472	1.09064e-10
Soltu.DM.09G022840.1	4.68212	5.83866e-11
Soltu.DM.08G025230.1	4.67511	2.22186e-07
Soltu.DM.01G005170.1	4.49207	1.29208e-06
Soltu.DM.08G027280.1	4.47863	1.65317e-15
Soltu.DM.02G016210.1	4.4388	4.58875e-08
Soltu.DM.02G032930.1	4.38983	5.20733e-11
Soltu.DM.08G027240.1	4.3879	1.03172e-46
Soltu.DM.12G009510.1	4.38167	1.35617e-06
Soltu.DM.01G045950.1	4.37412	8.81952e-08
Soltu.DM.03G016730.1	4.34268	3.25503e-20
Soltu.DM.S002200.1	4.21132	2.67617e-11
Soltu.DM.11G016790.1	4.10849	1.6563e-27
Soltu.DM.08G020030.1	3.94833	6.70776e-14
Soltu.DM.01G023050.1	3.90771	2.45363e-14
Soltu.DM.02G022920.1	3.89582	1.31873e-79
Soltu.DM.11G022040.1	3.89157	2.58515e-06
Soltu.DM.02G016320.1	3.80551	7.84544e-25
Soltu.DM.08G000480.1	3.71435	6.31808e-09
Soltu.DM.03G030760.1	3.70682	1.82052e-12
Soltu.DM.01G019850.1	3.68367	2.05619e-06
Soltu.DM.02G004650.1	3.54121	2.08193e-05
Soltu.DM.12G009420.1	3.54052	4.9892e-06
Soltu.DM.02G016230.1	3.45821	3.30041e-05
Soltu.DM.04G028130.1	3.37772	1.24094e-05
Soltu.DM.05G011580.3	3.35472	0.000208197
Soltu.DM.02G019400.1	3.35399	8.61253e-11
Soltu.DM.01G044300.1	3.32982	7.47735e-13
Soltu.DM.01G036460.1	3.23773	2.8098e-05
Soltu.DM.09G001320.1	3.15951	4.49685e-29
Soltu.DM.08G026500.1	3.13467	4.22846e-13
Soltu.DM.02G005390.1	3.12877	1.65333e-13
Soltu.DM.10G022900.1	3.09251	1.63721e-06
Soltu.DM.05G019730.1	3.07614	1.97828e-13
Soltu.DM.12G000900.1	2.96019	0.000809198
Soltu.DM.12G001210.1	2.92151	5.58801e-09
Soltu.DM.03G018430.1	2.83571	2.80676e-06
Soltu.DM.04G028090.1	2.78846	3.58915e-05
Soltu.DM.01G042900.2	2.70357	0.000126407
Soltu.DM.10G017860.1	2.68146	1.45501e-11
Soltu.DM.S002220.1	2.67297	1.33039e-08
Soltu.DM.03G013350.1	2.64947	2.51576e-25
Soltu.DM.01G007270.1	2.63207	0.000138702
Soltu.DM.06G022910.1	2.61271	0.000596686
Soltu.DM.09G001300.1	2.60165	3.14133e-11
Soltu.DM.12G009390.2	2.59893	0.00104832
Soltu.DM.04G012440.1	2.5775	0.00116263
Soltu.DM.03G034080.1	2.57049	3.62049e-09
Soltu.DM.07G022200.1	2.54648	2.27392e-16
Soltu.DM.04G030230.1	2.54105	0.000641974
Soltu.DM.01G036450.1	2.53107	8.41696e-34
Soltu.DM.01G005260.1	2.52113	8.90931e-10
Soltu.DM.01G035690.1	2.48164	5.03588e-06
Soltu.DM.02G019400.2	2.43887	0.000303813
Soltu.DM.03G030060.1	2.43232	0.000987443
Soltu.DM.04G026010.1	2.42319	0.00063533
Soltu.DM.05G020050.1	2.41466	0.000400923
Soltu.DM.09G027700.1	2.39739	4.12568e-27
Soltu.DM.09G024650.1	2.39383	3.02261e-06
Soltu.DM.09G001290.1	2.38064	0.00130786
Soltu.DM.02G016660.1	2.37566	0.000665378
Soltu.DM.01G005430.1	2.34097	0.000224176
Soltu.DM.01G007800.1	2.33866	9.16597e-16
Soltu.DM.09G025630.1	2.33371	7.53923e-05
Soltu.DM.03G033680.1	2.32177	8.58421e-08
Soltu.DM.10G004220.1	2.30558	0.00023081
Soltu.DM.08G023710.1	2.27612	2.01149e-10
Soltu.DM.03G016750.1	2.27571	0.00119357
Soltu.DM.09G001440.2	2.2357	0.00046075
Soltu.DM.08G012710.1	2.20405	0.000250954
Soltu.DM.07G020310.1	2.20379	1.29436e-06
Soltu.DM.02G016310.1	2.19864	4.61676e-07
Soltu.DM.01G046680.2	2.18463	1.69854e-06
Soltu.DM.01G039100.1	2.1485	6.75883e-12
Soltu.DM.03G003940.1	2.14767	0.00123356
Soltu.DM.06G027810.1	2.14579	0.000335828
Soltu.DM.08G024750.1	2.13374	2.0718e-07
Soltu.DM.03G015040.1	2.10159	3.82148e-06
Soltu.DM.08G004800.1	2.09843	1.35122e-10
Soltu.DM.09G008330.1	2.09049	0.000329968
Soltu.DM.06G003660.1	2.08884	0.000143755
Soltu.DM.01G001850.1	2.07819	7.10815e-17
Soltu.DM.01G030410.1	2.05538	6.35321e-09
Soltu.DM.08G022860.1	2.04992	2.9016e-10
Soltu.DM.01G034240.1	2.03203	0.000576988
Soltu.DM.11G002950.1	2.02402	5.60213e-07
Soltu.DM.07G016750.1	2.02188	7.10129e-21
Soltu.DM.03G022020.1	2.01768	1.36739e-07
Soltu.DM.03G032080.1	2.00587	0.00118465
Soltu.DM.07G022400.1	1.9795	0.000189169
Soltu.DM.12G028730.1	1.97396	0.00175295
Soltu.DM.05G002330.1	1.94768	0.000389751
Soltu.DM.12G029600.1	1.92066	1.24043e-06
Soltu.DM.10G005730.1	1.91736	2.18667e-14
Soltu.DM.05G002310.1	1.91345	2.72813e-06
Soltu.DM.10G017910.1	1.89255	2.6651e-12
Soltu.DM.04G025520.1	1.88535	8.8053e-06
Soltu.DM.12G006810.1	1.87688	6.85517e-05
Soltu.DM.03G015050.1	1.87646	1.07649e-06
Soltu.DM.01G032140.1	1.86277	8.45156e-08
Soltu.DM.03G015070.1	1.85545	0.00157286
Soltu.DM.08G013100.1	1.85184	1.71315e-08
Soltu.DM.12G006830.1	1.84949	2.81282e-06
Soltu.DM.01G000790.1	1.84097	8.07256e-07
Soltu.DM.08G013100.2	1.82832	7.95297e-06
Soltu.DM.01G034750.1	1.8176	3.07577e-19
Soltu.DM.01G006570.1	1.8175	6.42477e-05
Soltu.DM.02G004790.1	1.80618	0.000371456
Soltu.DM.06G013480.1	1.79503	2.73507e-16
Soltu.DM.07G022000.1	1.77573	1.89835e-05
Soltu.DM.10G026770.1	1.77164	0.00256538
Soltu.DM.04G036710.1	1.75539	4.37245e-22
Soltu.DM.07G018520.1	1.74503	0.000451305
Soltu.DM.02G007590.1	1.73772	4.05699e-06
Soltu.DM.10G017910.2	1.73491	6.60451e-05
Soltu.DM.12G029510.1	1.73282	0.000359888
Soltu.DM.01G034250.1	1.72125	1.30811e-11
Soltu.DM.08G015900.1	1.72095	0.000346175
Soltu.DM.12G004770.1	1.71669	0.000139756
Soltu.DM.03G025110.2	1.71553	1.29084e-07
Soltu.DM.01G048750.1	1.70935	0.000396387
Soltu.DM.03G021450.3	1.70743	6.06528e-06
Soltu.DM.01G051570.1	1.69067	2.61593e-07
Soltu.DM.10G023160.1	1.68879	0.000508265
Soltu.DM.05G020560.1	1.6882	3.88021e-06
Soltu.DM.12G009520.1	1.68014	1.32421e-06
Soltu.DM.06G003270.1	1.67525	4.34071e-14
Soltu.DM.10G029650.1	1.67319	0.00109209
Soltu.DM.08G025210.1	1.67198	2.51286e-10
Soltu.DM.09G030440.1	1.6701	2.68659e-29
Soltu.DM.01G050330.1	1.6418	1.68789e-06
Soltu.DM.08G003250.1	1.63757	9.5258e-08
Soltu.DM.10G002050.1	1.63572	0.000106746
Soltu.DM.07G014050.1	1.63391	3.77639e-05
Soltu.DM.02G007590.3	1.62758	6.54809e-05
Soltu.DM.08G025180.1	1.62645	2.10279e-07
Soltu.DM.04G029340.1	1.62061	2.41698e-06
Soltu.DM.04G030020.1	1.60789	1.1194e-08
Soltu.DM.01G030400.1	1.60124	6.52373e-05
Soltu.DM.09G011140.1	1.59524	1.74253e-13
Soltu.DM.10G010450.1	1.58964	0.000283526
Soltu.DM.03G033180.1	1.58439	4.91626e-11
Soltu.DM.07G003120.1	1.57873	0.00308407
Soltu.DM.12G009410.1	1.56951	4.56035e-05
Soltu.DM.01G020300.1	1.56069	8.9974e-05
Soltu.DM.10G022380.1	1.55703	1.45142e-06
Soltu.DM.04G026490.1	1.54867	2.25432e-08
Soltu.DM.10G022960.1	1.54529	0.00203598
Soltu.DM.01G027130.1	1.54129	0.000632852
Soltu.DM.12G006820.1	1.53224	0.000929964
Soltu.DM.03G003710.1	1.5275	0.00107641
Soltu.DM.08G023700.1	1.52275	0.000773453
Soltu.DM.06G022980.1	1.51839	0.00341036
Soltu.DM.05G022070.1	1.506	9.74085e-08
Soltu.DM.01G051590.2	1.50577	4.11762e-05
Soltu.DM.03G022200.1	1.48373	3.62978e-10
Soltu.DM.09G030450.3	1.48183	3.55414e-23
Soltu.DM.07G016750.2	1.47901	2.29752e-05
Soltu.DM.10G002060.1	1.47199	2.96299e-05
Soltu.DM.10G020800.1	1.46526	0.000153833
Soltu.DM.01G051590.1	1.46235	0.00122648
Soltu.DM.02G026480.1	1.46148	0.00178381
Soltu.DM.08G018140.1	1.45666	1.09694e-06
Soltu.DM.01G051010.1	1.45274	5.06246e-07
Soltu.DM.11G002350.1	1.45021	0.00263317
Soltu.DM.06G026400.1	1.44675	7.15171e-06
Soltu.DM.06G028380.1	1.44063	9.2312e-07
Soltu.DM.07G002570.1	1.43738	3.98463e-06
Soltu.DM.04G003290.1	1.43173	0.00038618
Soltu.DM.12G025950.1	1.41898	0.000127547
Soltu.DM.05G000240.1	1.4158	0.00011388
Soltu.DM.03G018700.1	1.41255	0.000178154
Soltu.DM.01G039230.1	1.40568	3.39777e-12
Soltu.DM.09G030450.1	1.40485	3.86354e-10
Soltu.DM.08G012590.2	1.40211	0.00230112
Soltu.DM.10G021890.1	1.40061	5.31282e-05
Soltu.DM.02G005400.1	1.39903	0.00022914
Soltu.DM.10G026780.1	1.39711	2.63558e-05
Soltu.DM.01G002150.1	1.39703	2.74613e-08
Soltu.DM.07G022220.1	1.38911	2.5479e-06
Soltu.DM.06G012620.1	1.38675	4.49726e-06
Soltu.DM.01G046090.1	1.37803	8.17231e-06
Soltu.DM.03G021620.1	1.37524	7.18106e-06
Soltu.DM.07G003570.1	1.37122	0.00304152
Soltu.DM.09G002000.1	1.36828	0.00228504
Soltu.DM.01G005230.1	1.35551	0.00111058
Soltu.DM.03G032210.1	1.35491	3.24005e-07
Soltu.DM.03G016740.1	1.34421	0.000573485
Soltu.DM.07G023870.1	1.3418	6.55811e-06
Soltu.DM.02G023830.1	1.34014	1.64683e-10
Soltu.DM.10G020810.1	1.33646	5.73857e-05
Soltu.DM.12G001480.1	1.33641	1.78713e-05
Soltu.DM.06G005160.1	1.33419	2.03973e-07
Soltu.DM.11G020670.1	1.33398	3.61052e-05
Soltu.DM.10G015470.1	1.33025	0.00120116
Soltu.DM.09G028710.1	1.32978	7.78638e-05
Soltu.DM.06G013540.1	1.3165	0.000725329
Soltu.DM.10G027990.1	1.31014	0.000164528
Soltu.DM.01G040710.1	1.3097	5.94832e-07
Soltu.DM.10G000560.1	1.30743	0.00057193
Soltu.DM.01G024580.1	1.29635	0.00277502
Soltu.DM.03G000560.1	1.27707	6.30789e-05
Soltu.DM.10G020790.1	1.27629	0.000208436
Soltu.DM.10G003300.1	1.27549	0.00225126
Soltu.DM.04G030070.1	1.27138	0.000320459
Soltu.DM.10G013450.2	1.26086	1.40766e-05
Soltu.DM.08G023460.1	1.24754	0.00153496
Soltu.DM.03G021820.1	1.23878	0.000137085
Soltu.DM.04G037860.2	1.23463	0.00299107
Soltu.DM.08G015610.1	1.23461	2.39661e-09
Soltu.DM.10G005570.1	1.23108	0.00230847
Soltu.DM.11G009980.1	1.22922	0.000822209
Soltu.DM.04G018070.1	1.22774	1.44398e-09
Soltu.DM.05G022060.1	1.22434	0.00413777
Soltu.DM.10G026330.1	1.22246	1.00981e-06
Soltu.DM.02G014620.1	1.21461	0.000150647
Soltu.DM.09G030460.1	1.21292	8.68388e-08
Soltu.DM.10G005000.1	1.212	0.00104291
Soltu.DM.07G022210.1	1.2012	0.00183688
Soltu.DM.03G032300.1	1.19686	5.36348e-11
Soltu.DM.11G024600.1	1.19608	0.00283617
Soltu.DM.04G030010.1	1.1905	6.57102e-05
Soltu.DM.03G030050.1	1.18341	0.00170572
Soltu.DM.01G029090.1	1.17826	2.44967e-09
Soltu.DM.12G026270.1	1.17327	0.00176481
Soltu.DM.10G005340.1	1.16695	5.19698e-06
Soltu.DM.10G017910.3	1.1665	0.00398707
Soltu.DM.09G025840.1	1.164	2.08861e-07
Soltu.DM.01G038150.1	1.16239	5.15239e-06
Soltu.DM.02G015310.1	1.16216	0.0033798
Soltu.DM.03G021640.1	1.15856	2.98188e-05
Soltu.DM.02G004130.1	1.1461	1.03671e-09
Soltu.DM.06G018840.1	1.14417	1.19142e-07
Soltu.DM.04G030060.1	1.14322	3.79635e-06
Soltu.DM.09G030450.2	1.1379	1.92103e-16
Soltu.DM.03G035840.1	1.12678	1.42022e-06
Soltu.DM.01G027750.1	1.11708	7.78165e-11
Soltu.DM.04G034660.1	1.11099	0.00540923
Soltu.DM.04G030040.1	1.11083	0.000197192
Soltu.DM.01G048090.1	1.09299	5.15398e-05
Soltu.DM.02G026800.1	1.08782	1.01524e-05
Soltu.DM.04G030050.1	1.08632	0.000102647
Soltu.DM.01G046580.1	1.08596	0.000861777
Soltu.DM.03G025180.1	1.08172	2.40255e-07
Soltu.DM.05G019720.1	1.08046	8.05196e-09
Soltu.DM.03G027120.1	1.08019	0.00112639
Soltu.DM.01G047240.2	1.07945	0.000374895
Soltu.DM.11G003400.1	1.07478	0.00214412
Soltu.DM.01G048860.1	1.07269	1.85769e-05
Soltu.DM.01G036530.1	1.06512	0.00151894
Soltu.DM.06G012170.6	1.06006	2.34283e-13
Soltu.DM.09G009490.1	1.05459	0.00295954
Soltu.DM.07G001390.1	1.05267	2.15291e-10
Soltu.DM.01G049350.1	1.0522	0.000510865
Soltu.DM.04G029350.3	1.03485	0.00143022
Soltu.DM.08G029530.1	1.03472	2.28498e-08
Soltu.DM.03G035250.1	1.03464	0.000695387
Soltu.DM.11G003330.2	1.03371	0.00144609
Soltu.DM.06G026420.1	1.03257	0.0016968
Soltu.DM.02G026570.1	1.03168	0.00493727
Soltu.DM.01G033990.1	1.02789	1.00632e-07
Soltu.DM.01G024680.1	1.02782	0.000961492
Soltu.DM.06G034180.1	1.02692	0.000760762
Soltu.DM.03G014560.1	1.02644	4.76642e-05
Soltu.DM.03G006240.1	1.02421	0.00128487
Soltu.DM.05G017910.1	1.02251	4.86771e-05
Soltu.DM.03G020780.1	1.02231	0.0045895
Soltu.DM.01G040140.1	1.0187	1.22205e-12
Soltu.DM.01G041440.1	1.01134	1.41378e-07
Soltu.DM.03G022700.1	1.00944	0.00106618
Soltu.DM.01G039550.1	1.00178	1.9873e-07
Soltu.DM.01G039930.1	1.00073	0.00232754
Soltu.DM.05G002600.1	0.997785	1.33044e-06
Soltu.DM.04G032780.1	0.990179	1.03089e-05
Soltu.DM.01G044600.1	0.98899	1.29534e-06
Soltu.DM.03G014580.2	0.988341	0.000107933
Soltu.DM.01G044760.1	0.982714	0.000487366
Soltu.DM.02G029910.1	0.982486	0.000748326
Soltu.DM.01G043840.1	0.980276	0.00272782
Soltu.DM.07G025300.1	0.980139	0.00124138
Soltu.DM.07G019810.1	0.977563	0.00528148
Soltu.DM.11G008490.1	0.977056	0.00488249
Soltu.DM.02G019290.1	0.975386	0.00125809
Soltu.DM.01G047760.1	0.964424	0.00603209
Soltu.DM.09G026670.1	0.964004	7.7714e-05
Soltu.DM.03G021360.1	0.962172	3.78371e-06
Soltu.DM.04G018800.1	0.955653	0.000201322
Soltu.DM.01G029240.1	0.943204	0.000869711
Soltu.DM.08G004500.1	0.939727	0.00087265
Soltu.DM.03G014570.1	0.938427	0.00069083
Soltu.DM.08G006570.1	0.933293	0.00434506
Soltu.DM.01G040080.1	0.926801	2.3578e-07
Soltu.DM.02G013370.1	0.92622	0.000543736
Soltu.DM.01G038130.1	0.923736	0.00160452
Soltu.DM.05G008960.1	0.923204	0.000244491
Soltu.DM.09G027040.1	0.921137	5.1869e-05
Soltu.DM.05G016630.1	0.920377	0.000279443
Soltu.DM.10G018290.1	0.920186	0.000140408
Soltu.DM.04G037380.1	0.916076	4.69666e-14
Soltu.DM.06G033690.1	0.90951	0.000408718
Soltu.DM.12G006180.1	0.907732	0.00161096
Soltu.DM.02G029410.1	0.903893	0.0022391
Soltu.DM.03G031820.1	0.902179	0.000536387
Soltu.DM.09G031520.1	0.888282	5.26816e-06
Soltu.DM.09G009390.1	0.887544	6.70634e-05
Soltu.DM.04G002490.1	0.886362	0.00182623
Soltu.DM.05G006230.1	0.885475	0.00502055
Soltu.DM.12G020770.1	0.877021	0.00575278
Soltu.DM.01G049120.1	0.876391	4.50722e-05
Soltu.DM.01G044500.1	0.873334	4.04424e-05
Soltu.DM.08G028850.1	0.873196	0.00568557
Soltu.DM.07G027100.2	0.870728	0.00031346
Soltu.DM.02G014850.1	0.864623	0.0054605
Soltu.DM.12G025510.1	0.86401	2.90264e-05
Soltu.DM.11G001060.1	0.861861	2.35738e-06
Soltu.DM.10G017880.1	0.85503	0.00030728
Soltu.DM.04G033040.1	0.854471	0.00100329
Soltu.DM.01G030050.1	0.850205	2.11022e-06
Soltu.DM.01G035600.1	0.849453	0.00627975
Soltu.DM.12G004810.2	0.849334	0.000339751
Soltu.DM.11G008820.4	0.844475	0.00355969
Soltu.DM.05G005600.1	0.843631	9.40187e-06
Soltu.DM.02G021320.1	0.838829	0.00375824
Soltu.DM.12G007160.1	0.835628	0.000998927
Soltu.DM.06G026940.1	0.835505	9.74332e-05
Soltu.DM.01G035790.1	0.832971	1.31353e-07
Soltu.DM.11G002380.1	0.827282	0.00766227
Soltu.DM.10G026220.2	0.825008	4.68272e-08
Soltu.DM.04G036670.1	0.821837	0.000201676
Soltu.DM.11G024590.1	0.817435	0.00664372
Soltu.DM.08G029760.1	0.816323	3.77411e-05
Soltu.DM.01G038100.1	0.812443	0.00248484
Soltu.DM.02G019020.1	0.812286	0.000226444
Soltu.DM.10G023750.1	0.810661	0.000774476
Soltu.DM.08G026430.1	0.806893	0.00276403
Soltu.DM.02G018530.1	0.805395	0.00154346
Soltu.DM.04G030030.1	0.804367	0.00519224
Soltu.DM.06G018650.1	0.799789	0.000282021
Soltu.DM.04G038220.1	0.785828	0.00368595
Soltu.DM.11G020610.1	0.784921	0.00595944
Soltu.DM.12G001430.1	0.784862	0.00587072
Soltu.DM.02G029390.2	0.78443	0.00667624
Soltu.DM.03G036090.1	0.783395	0.000318653
Soltu.DM.12G006170.1	0.783204	0.00117754
Soltu.DM.06G028910.1	0.781559	0.000311605
Soltu.DM.01G043300.1	0.777425	2.36198e-07
Soltu.DM.04G012040.1	0.773502	0.000362825
Soltu.DM.02G027850.1	0.770014	0.00807401
Soltu.DM.01G039330.1	0.768228	0.0010284
Soltu.DM.01G038350.1	0.767568	0.00205021
Soltu.DM.01G021450.1	0.76321	0.000884899
Soltu.DM.05G011940.1	0.75758	3.24258e-06
Soltu.DM.01G039560.1	0.750186	5.01174e-08
Soltu.DM.04G012760.1	0.748604	0.00165531
Soltu.DM.02G016330.1	0.748202	0.00633135
Soltu.DM.07G020070.1	0.74801	0.000595267
Soltu.DM.01G039630.1	0.747912	1.19143e-08
Soltu.DM.04G000320.1	0.742079	1.75497e-05
Soltu.DM.09G028890.4	0.740258	0.00174157
Soltu.DM.03G034090.1	0.73868	0.00406026
Soltu.DM.03G019390.1	0.732747	2.27609e-05
Soltu.DM.01G035110.1	0.73047	0.000570143
Soltu.DM.09G005320.2	0.728277	0.000729501
Soltu.DM.01G039380.1	0.725801	2.26048e-07
Soltu.DM.05G020600.1	0.720807	0.00147486
Soltu.DM.08G018130.1	0.719447	0.007526
Soltu.DM.06G014600.1	0.716773	0.00352353
Soltu.DM.08G026220.1	0.715321	0.000169088
Soltu.DM.01G034020.4	0.713077	0.00796515
Soltu.DM.09G025850.1	0.711008	0.00205572
Soltu.DM.01G031870.1	0.702823	0.00144822
Soltu.DM.09G026010.1	0.699823	0.00846711
Soltu.DM.07G026830.1	0.695018	0.000826998
Soltu.DM.06G027220.1	0.692842	2.38618e-05
Soltu.DM.03G031150.1	0.692719	0.00180597
Soltu.DM.09G022260.1	0.691934	0.00149529
Soltu.DM.11G000570.1	0.688949	5.31421e-06
Soltu.DM.07G005220.1	0.687646	0.000449483
Soltu.DM.09G008230.1	0.683247	0.000150251
Soltu.DM.01G049280.1	0.680588	0.00422314
Soltu.DM.02G002360.1	0.677276	0.0039729
Soltu.DM.01G037110.1	0.676551	0.00024485
Soltu.DM.06G010140.1	0.672428	0.00427011
Soltu.DM.01G030520.1	0.671056	2.40286e-07
Soltu.DM.05G022590.1	0.670459	2.84728e-07
Soltu.DM.06G032280.1	0.665707	1.46727e-05
Soltu.DM.09G030470.1	0.663881	0.00314741
Soltu.DM.01G042720.1	0.66025	1.25893e-05
Soltu.DM.07G013880.1	0.658356	0.0038221
Soltu.DM.12G000810.1	0.64944	0.00706895
Soltu.DM.02G021780.1	0.648688	0.00899634
Soltu.DM.03G023550.1	0.648239	0.00950452
Soltu.DM.01G041120.1	0.645966	0.000359779
Soltu.DM.03G035150.1	0.645673	1.55141e-05
Soltu.DM.08G023920.1	0.644177	2.2678e-05
Soltu.DM.01G035440.1	0.643943	0.000553857
Soltu.DM.01G037000.1	0.642334	6.37593e-05
Soltu.DM.01G035420.1	0.641819	0.00238388
Soltu.DM.01G050730.1	0.64109	0.00504443
Soltu.DM.11G023290.1	0.639576	0.00641996
Soltu.DM.01G001840.1	0.629108	2.03034e-07
Soltu.DM.01G029910.2	0.625481	0.00129035
Soltu.DM.01G026720.1	0.621684	0.00182754
Soltu.DM.01G050280.1	0.619081	0.000149731
Soltu.DM.04G031940.1	0.614239	0.010567
Soltu.DM.01G040340.1	0.613699	0.00573977
Soltu.DM.06G024270.1	0.613172	0.000446914
Soltu.DM.01G010080.1	0.606792	0.000412353
Soltu.DM.09G030490.1	0.606768	0.00685633
Soltu.DM.01G029900.1	0.604848	0.00406482
Soltu.DM.09G027290.1	0.604596	0.00278233
Soltu.DM.12G025970.1	0.603294	0.00704373
Soltu.DM.07G012710.1	0.603157	0.00259854
Soltu.DM.01G027830.1	0.601877	0.00451797
Soltu.DM.06G029420.1	0.600644	0.00150431
Soltu.DM.01G021720.1	0.599121	0.00590743
Soltu.DM.06G030470.1	0.594763	0.00923704
Soltu.DM.04G027280.1	0.591185	8.61779e-05
Soltu.DM.01G039150.1	0.589106	0.00300309
Soltu.DM.12G002640.1	0.588086	0.00332569
Soltu.DM.03G021190.1	0.58563	0.00254145
Soltu.DM.07G026280.1	0.584605	0.000128503
Soltu.DM.02G030740.1	0.582583	0.000929466
Soltu.DM.10G018010.1	0.579942	0.000274108
Soltu.DM.10G030170.1	0.578233	0.00693337
Soltu.DM.02G027990.1	0.575734	0.0115956
Soltu.DM.09G017020.1	0.575541	0.00376104
Soltu.DM.01G051700.2	0.572061	0.00820483
Soltu.DM.01G040310.1	0.568288	0.00530354
Soltu.DM.05G026920.1	0.568235	0.00137883
Soltu.DM.01G040620.1	0.56802	0.000232625
Soltu.DM.01G043980.1	0.566538	0.00955821
Soltu.DM.05G006240.1	0.566287	0.00349865
Soltu.DM.01G027540.1	0.562759	0.00111068
Soltu.DM.01G051020.1	0.561677	0.0008873
Soltu.DM.02G017330.1	0.559199	0.00222275
Soltu.DM.07G016630.2	0.558894	0.00674374
Soltu.DM.02G015280.1	0.556192	0.002052
Soltu.DM.04G034340.1	0.554805	0.000559004
Soltu.DM.06G022200.1	0.552708	0.00053349
Soltu.DM.06G028660.1	0.550979	5.18313e-05
Soltu.DM.01G051200.1	0.550197	0.000397208
Soltu.DM.05G006430.1	0.547547	0.0129062
Soltu.DM.01G036200.1	0.546049	0.0071056
Soltu.DM.03G003100.1	0.542508	0.0103246
Soltu.DM.12G004810.1	0.542234	3.34499e-06
Soltu.DM.01G050380.1	0.542182	0.000834063
Soltu.DM.01G037330.1	0.539171	0.00417042
Soltu.DM.10G025790.1	0.535013	0.00539396
Soltu.DM.11G000590.1	0.534281	0.00255632
Soltu.DM.04G027140.1	0.533885	0.00715829
Soltu.DM.05G022830.1	0.525963	0.00893045
Soltu.DM.10G029540.5	0.522403	0.0134116
Soltu.DM.03G011480.1	0.521026	0.0128996
Soltu.DM.06G013490.1	0.520584	0.000279968
Soltu.DM.08G010050.1	0.519705	0.00339592
Soltu.DM.01G043750.1	0.519475	2.13417e-06
Soltu.DM.12G029500.1	0.51945	0.013908
Soltu.DM.05G008560.1	0.516816	1.87515e-05
Soltu.DM.06G002630.2	0.515703	0.00785671
Soltu.DM.07G025230.1	0.506611	0.00224167
Soltu.DM.12G010870.1	0.505866	0.00674559
Soltu.DM.05G023070.1	0.504851	6.22094e-06
Soltu.DM.07G005190.1	0.501688	0.00212579
Soltu.DM.06G028720.1	0.499378	0.00201222
Soltu.DM.07G015860.1	0.494629	0.00814265
Soltu.DM.03G004630.1	0.491073	0.00869893
Soltu.DM.01G034150.1	0.48817	0.00297049
Soltu.DM.04G004720.1	0.485452	0.00336067
Soltu.DM.03G021180.1	0.485306	0.00734019
Soltu.DM.12G025690.1	0.483841	0.000684244
Soltu.DM.06G020520.1	0.483252	0.0144792
Soltu.DM.01G000940.1	0.483042	0.0122879
Soltu.DM.01G003610.1	0.480668	0.00307539
Soltu.DM.06G029900.1	0.480488	0.00104934
Soltu.DM.12G012710.1	0.480251	0.0129496
Soltu.DM.05G023950.1	0.47635	0.0124404
Soltu.DM.01G034300.1	0.475264	0.0107169
Soltu.DM.07G014680.1	0.472072	0.0159635
Soltu.DM.10G021170.1	0.469488	0.00307027
Soltu.DM.01G006010.1	0.468774	0.00557782
Soltu.DM.04G011790.2	0.466785	0.0154724
Soltu.DM.06G003520.1	0.465692	0.00758483
Soltu.DM.09G005260.1	0.465304	0.00368865
Soltu.DM.01G028610.1	0.46464	0.00650618
Soltu.DM.10G029520.4	0.46456	0.0143663
Soltu.DM.01G049340.1	0.464202	0.0123372
Soltu.DM.01G049300.3	0.462101	0.00347395
Soltu.DM.01G029570.1	0.461244	0.00568456
Soltu.DM.12G011060.2	0.459944	0.0115422
Soltu.DM.01G025380.1	0.459389	0.000953413
Soltu.DM.01G040110.1	0.454523	0.000868142
Soltu.DM.01G049780.1	0.454424	0.00440875
Soltu.DM.03G003000.1	0.45429	0.0134354
Soltu.DM.03G022950.1	0.453589	0.00765552
Soltu.DM.03G013830.1	0.452847	0.0155336
Soltu.DM.01G033330.1	0.451777	0.0105727
Soltu.DM.12G025670.1	0.45166	0.0151284
Soltu.DM.02G023400.1	0.448723	0.0163191
Soltu.DM.01G040890.4	0.448034	0.0181252
Soltu.DM.08G030030.2	0.445707	0.00203804
Soltu.DM.09G028490.1	0.443951	0.0100968
Soltu.DM.01G039500.1	0.442697	0.000796408
Soltu.DM.01G025780.1	0.441961	0.00235267
Soltu.DM.07G003120.2	0.440473	0.012125
Soltu.DM.03G012770.1	0.440383	0.00296962
Soltu.DM.01G019390.1	0.440061	0.0188015
Soltu.DM.01G030830.1	0.439552	0.000981416
Soltu.DM.02G006770.1	0.438592	0.00273316
Soltu.DM.04G000670.1	0.438005	0.0108778
Soltu.DM.12G027810.1	0.437884	0.0175175
Soltu.DM.06G006130.1	0.434451	0.00843755
Soltu.DM.03G018150.1	0.433723	0.0171834
Soltu.DM.12G025250.1	0.433148	0.0194436
Soltu.DM.03G026000.1	0.433039	0.00421739
Soltu.DM.03G037130.1	0.432071	0.0195334
Soltu.DM.09G006450.2	0.43137	0.0111607
Soltu.DM.09G004660.1	0.428839	0.0189143
Soltu.DM.01G045610.1	0.428738	0.00263124
Soltu.DM.01G027650.1	0.427145	0.018056
Soltu.DM.02G026120.1	0.426309	0.00723187
Soltu.DM.04G029320.1	0.424615	0.00559323
Soltu.DM.10G026180.1	0.424563	0.000554159
Soltu.DM.01G049440.1	0.424239	0.000376553
Soltu.DM.01G044940.1	0.423215	0.00795234
Soltu.DM.12G008640.1	0.42274	0.014435
Soltu.DM.01G044200.1	0.422693	0.0202203
Soltu.DM.07G026870.1	0.421073	0.0184609
Soltu.DM.06G030030.1	0.419774	0.0156042
Soltu.DM.11G004210.1	0.419769	0.00349137
Soltu.DM.01G044090.1	0.418256	0.00920137
Soltu.DM.06G029200.4	0.418235	0.0208921
Soltu.DM.01G051260.1	0.416544	0.0136316
Soltu.DM.11G000860.1	0.416227	0.00772538
Soltu.DM.05G020940.1	0.414447	0.00639001
Soltu.DM.01G043610.1	0.413754	0.0112279
Soltu.DM.07G003370.1	0.412968	0.019778
Soltu.DM.01G038450.1	0.412683	0.0160083
Soltu.DM.01G050150.1	0.406754	0.0141844
Soltu.DM.02G007580.3	0.405559	0.0135936
Soltu.DM.01G043830.1	0.404884	0.00275566
Soltu.DM.12G003700.1	0.403186	0.0121348
Soltu.DM.06G023210.1	0.402186	0.00999395
Soltu.DM.05G025830.1	0.401674	0.0209744
Soltu.DM.11G022490.1	0.398006	9.76039e-05
Soltu.DM.04G029870.1	0.397992	0.00232533
Soltu.DM.03G005350.1	0.397923	0.0225726
Soltu.DM.06G021100.1	0.394458	0.00386557
Soltu.DM.09G021280.1	0.393446	0.0148167
Soltu.DM.01G043850.1	0.392228	0.00575435
Soltu.DM.01G050750.1	0.391887	1.72357e-05
Soltu.DM.04G003330.1	0.391814	0.0238969
Soltu.DM.04G023390.2	0.391797	0.0155287
Soltu.DM.01G024900.1	0.391715	0.0118641
Soltu.DM.06G027610.1	0.390685	0.00162865
Soltu.DM.09G017120.1	0.390571	0.0191181
Soltu.DM.09G004520.1	0.389848	0.00676727
Soltu.DM.12G015680.1	0.38837	0.0225608
Soltu.DM.01G036330.2	0.388205	0.0205787
Soltu.DM.08G022680.1	0.387092	0.0155454
Soltu.DM.02G025390.2	0.38641	0.0235472
Soltu.DM.01G046930.1	0.384966	0.0021094
Soltu.DM.01G006200.1	0.384609	0.0190494
Soltu.DM.01G034520.1	0.383252	0.000859453
Soltu.DM.04G018070.2	0.382011	0.0122259
Soltu.DM.03G003710.2	0.380417	0.0251445
Soltu.DM.01G031610.1	0.377029	0.0180297
Soltu.DM.01G050240.1	0.376989	0.0112886
Soltu.DM.03G033790.1	0.376811	0.0101298
Soltu.DM.08G024170.1	0.376075	0.0227884
Soltu.DM.01G027590.2	0.374777	0.0235272
Soltu.DM.06G029960.1	0.37435	0.0222998
Soltu.DM.09G025160.1	0.374012	0.0256821
Soltu.DM.06G019860.1	0.373983	0.0258337
Soltu.DM.01G041110.1	0.372951	0.0171078
Soltu.DM.06G030560.1	0.372566	0.00852013
Soltu.DM.11G010180.1	0.369868	0.00197438
Soltu.DM.01G035980.1	0.368845	0.0272743
Soltu.DM.07G027930.1	0.367309	0.0274889
Soltu.DM.08G015490.1	0.366152	0.0146275
Soltu.DM.03G029460.1	0.365769	0.00475774
Soltu.DM.07G007820.1	0.365585	0.0102887
Soltu.DM.09G022170.1	0.36553	0.00757642
Soltu.DM.06G031000.1	0.365365	0.027836
Soltu.DM.01G039490.1	0.365217	0.0012149
Soltu.DM.11G019880.1	0.364892	0.0238773
Soltu.DM.04G000950.1	0.364146	0.00671449
Soltu.DM.01G039480.1	0.363369	0.0173661
Soltu.DM.07G017750.1	0.363207	0.0205868
Soltu.DM.06G017010.1	0.362759	0.0114175
Soltu.DM.06G001910.2	0.362419	0.0260263
Soltu.DM.06G029710.2	0.36227	0.0140316
Soltu.DM.04G025220.1	0.361789	0.00568454
Soltu.DM.06G013200.1	0.361184	0.00723607
Soltu.DM.01G040470.1	0.360646	0.019889
Soltu.DM.08G022260.1	0.360625	0.0286221
Soltu.DM.06G027840.1	0.360512	0.0116392
Soltu.DM.06G002480.1	0.360266	0.00574639
Soltu.DM.10G022200.1	0.35972	0.00624833
Soltu.DM.01G036610.1	0.359511	0.0226054
Soltu.DM.03G011450.1	0.357657	0.021801
Soltu.DM.06G028940.3	0.356431	0.0267936
Soltu.DM.01G027100.1	0.356037	0.0175304
Soltu.DM.01G034510.1	0.355512	0.0294772
Soltu.DM.06G033140.1	0.354014	0.0118867
Soltu.DM.10G002110.1	0.353737	0.0260314
Soltu.DM.03G037120.1	0.353264	0.0291085
Soltu.DM.01G046900.1	0.352368	0.0301843
Soltu.DM.05G006120.1	0.351301	0.0113669
Soltu.DM.01G036620.1	0.350127	0.0304899
Soltu.DM.01G051390.1	0.349866	0.0169404
Soltu.DM.07G020090.1	0.349844	0.0234523
Soltu.DM.07G012360.1	0.349322	0.0238789
Soltu.DM.07G017900.1	0.348607	0.0141237
Soltu.DM.05G009260.1	0.348212	0.0281919
Soltu.DM.09G007410.1	0.347151	0.00488541
Soltu.DM.01G034800.2	0.346558	0.0180519
Soltu.DM.01G021850.1	0.346506	0.0122297
Soltu.DM.09G019900.1	0.346438	0.0147953
Soltu.DM.05G025110.1	0.346217	0.00316395
Soltu.DM.05G006570.1	0.345971	0.00944212
Soltu.DM.01G040610.1	0.345879	0.0236467
Soltu.DM.01G043130.2	0.345407	0.0301354
Soltu.DM.09G024390.2	0.344657	0.027277
Soltu.DM.08G019960.1	0.343934	0.0310224
Soltu.DM.01G025520.1	0.343721	0.0269471
Soltu.DM.01G019950.1	0.343364	0.0304651
Soltu.DM.12G008550.1	0.342765	0.0312098
Soltu.DM.01G001880.1	0.3427	0.0101404
Soltu.DM.11G024650.1	0.342281	0.0306187
Soltu.DM.06G025980.1	0.340339	0.0292843
Soltu.DM.11G005010.1	0.340146	0.0327547
Soltu.DM.01G031390.1	0.339814	0.0327175
Soltu.DM.05G002980.1	0.339059	0.00803105
Soltu.DM.09G026060.1	0.33834	0.0320924
Soltu.DM.01G039580.2	0.337671	0.0320588
Soltu.DM.09G023240.1	0.337319	0.0325842
Soltu.DM.01G033960.1	0.337198	0.0292811
Soltu.DM.01G026570.1	0.336581	0.0326358
Soltu.DM.07G018440.1	0.336105	0.0221308
Soltu.DM.04G000190.1	0.336031	0.0232267
Soltu.DM.10G015320.1	0.335595	0.032333
Soltu.DM.03G024620.1	0.334917	0.00280191
Soltu.DM.02G024570.1	0.333032	0.0307309
Soltu.DM.09G014300.2	0.332536	0.0246355
Soltu.DM.08G001110.1	0.332225	0.0207848
Soltu.DM.02G018330.1	0.331852	0.0314568
Soltu.DM.01G028870.1	0.331676	0.0346239
Soltu.DM.12G005370.1	0.331549	0.0329937
Soltu.DM.01G040740.1	0.331355	0.00172862
Soltu.DM.12G026010.1	0.330028	0.0303928
Soltu.DM.01G049570.2	0.329818	0.0299742
Soltu.DM.04G030470.1	0.329795	0.0308578
Soltu.DM.01G009130.2	0.329621	0.0202676
Soltu.DM.03G029000.1	0.328985	0.0346755
Soltu.DM.09G006200.1	0.327762	0.0291482
Soltu.DM.01G032570.1	0.327669	0.0355048
Soltu.DM.04G036210.1	0.327214	0.023298
Soltu.DM.03G030660.1	0.326672	0.0357564
Soltu.DM.01G040610.2	0.326344	0.0353387
Soltu.DM.01G048060.1	0.325285	0.00340319
Soltu.DM.08G013590.2	0.324963	0.00532756
Soltu.DM.08G006620.1	0.324864	0.0242245
Soltu.DM.10G027040.1	0.324783	0.0260707
Soltu.DM.03G037430.1	0.32394	0.0353562
Soltu.DM.04G024450.2	0.323882	0.0287524
Soltu.DM.01G028630.1	0.323787	0.0271301
Soltu.DM.06G016310.1	0.323736	0.0291708
Soltu.DM.01G041390.1	0.323141	0.0266653
Soltu.DM.06G004540.1	0.32309	0.0136494
Soltu.DM.01G001690.1	0.323054	0.0147918
Soltu.DM.02G001880.1	0.322745	0.0350064
Soltu.DM.01G050640.1	0.322593	0.0340303
Soltu.DM.01G034740.1	0.322394	0.00550936
Soltu.DM.06G005680.1	0.321173	0.00056467
Soltu.DM.01G043820.1	0.320358	0.0340951
Soltu.DM.03G011620.1	0.320093	0.0266673
Soltu.DM.12G028520.1	0.319472	0.0293476
Soltu.DM.11G025220.1	0.318768	0.00685289
Soltu.DM.01G040230.1	0.318416	0.0296543
Soltu.DM.05G026340.1	0.318359	0.029839
Soltu.DM.01G027740.1	0.318217	0.0349221
Soltu.DM.03G036070.1	0.317754	0.024428
Soltu.DM.05G025370.1	0.317676	0.0275146
Soltu.DM.06G030030.2	0.316961	0.0378234
Soltu.DM.06G029200.2	0.315383	0.0336236
Soltu.DM.12G024330.1	0.315347	0.0388658
Soltu.DM.01G030390.1	0.313905	0.0372867
Soltu.DM.02G030150.1	0.313275	0.0375161
Soltu.DM.01G029530.1	0.31261	0.0368235
Soltu.DM.02G021810.1	0.312582	0.00417182
Soltu.DM.10G014810.1	0.312367	0.0327738
Soltu.DM.11G026270.1	0.312142	0.0312512
Soltu.DM.07G015800.1	0.311486	0.0380987
Soltu.DM.07G023140.1	0.310502	0.0143105
Soltu.DM.10G024970.1	0.30903	0.0281423
Soltu.DM.10G021130.1	0.308344	0.0387791
Soltu.DM.04G000050.1	0.307596	0.0147377
Soltu.DM.01G029550.1	0.307358	0.0341954
Soltu.DM.06G030480.1	0.307161	0.0351461
Soltu.DM.11G003140.1	0.307102	0.0246817
Soltu.DM.06G031790.2	0.306599	0.0372032
Soltu.DM.01G051950.1	0.306049	0.0418507
Soltu.DM.01G041410.5	0.30599	0.0159648
Soltu.DM.06G002880.1	0.305968	0.0123101
Soltu.DM.06G026560.1	0.305869	0.0334164
Soltu.DM.08G021140.1	0.30578	0.0126683
Soltu.DM.07G000780.1	0.304783	0.0102478
Soltu.DM.03G026710.1	0.304148	0.0205754
Soltu.DM.11G021500.1	0.303926	0.00962969
Soltu.DM.01G043870.1	0.303555	0.0410436
Soltu.DM.01G042430.1	0.303307	0.0381108
Soltu.DM.10G024640.1	0.301852	0.0431935
Soltu.DM.09G001220.1	0.301166	0.0434997
Soltu.DM.01G034030.1	0.300297	0.043117
Soltu.DM.12G022230.1	0.300266	0.0431948
Soltu.DM.09G026740.1	0.299826	0.00583044
Soltu.DM.03G021240.1	0.299637	0.0399303
Soltu.DM.10G001950.1	0.299355	0.0205371
Soltu.DM.12G027740.1	0.298589	0.0418268
Soltu.DM.02G010240.1	0.298451	0.00838946
Soltu.DM.09G002580.1	0.297969	0.040166
Soltu.DM.05G004320.1	0.297605	0.0408779
Soltu.DM.01G030880.1	0.297514	0.0448342
Soltu.DM.06G019500.1	0.297481	0.0149741
Soltu.DM.10G025050.1	0.297242	0.0372063
Soltu.DM.02G024260.1	0.295679	0.0325539
Soltu.DM.07G000600.1	0.295318	0.0113978
Soltu.DM.06G027300.3	0.294777	0.0257661
Soltu.DM.06G012180.4	0.293899	0.0402969
Soltu.DM.04G035950.1	0.292644	0.00500966
Soltu.DM.06G002780.1	0.292571	0.0162438
Soltu.DM.07G024730.1	0.291046	0.00206041
Soltu.DM.06G021790.1	0.290335	0.0320418
Soltu.DM.02G010890.1	0.290268	0.0393372
Soltu.DM.06G034170.1	0.29025	0.0251526
Soltu.DM.04G033320.1	0.289683	0.0477042
Soltu.DM.09G029000.1	0.289081	0.0212256
Soltu.DM.04G028040.1	0.288562	0.0324521
Soltu.DM.09G024150.1	0.288446	0.0117948
Soltu.DM.10G000220.1	0.287659	0.0470264
Soltu.DM.05G025890.1	0.287505	0.0443188
Soltu.DM.11G008990.2	0.287262	0.0335596
Soltu.DM.10G027620.1	0.286904	0.048718
Soltu.DM.05G023430.1	0.285914	0.0489637
Soltu.DM.01G005630.1	0.285852	0.0397328
Soltu.DM.02G027720.1	0.285798	0.0423516
Soltu.DM.08G010480.1	0.285283	0.0318323
Soltu.DM.04G008830.1	0.285125	0.0493674
Soltu.DM.07G003860.1	0.284779	0.045064
Soltu.DM.09G025910.1	0.28249	0.0374149
Soltu.DM.12G013220.1	0.282228	0.0227922
Soltu.DM.11G006940.1	0.282023	0.0251523
Soltu.DM.03G033430.1	0.280991	0.0411623
Soltu.DM.10G004770.2	0.280855	0.0254733
Soltu.DM.06G032890.1	0.280423	0.0306111
Soltu.DM.06G012170.1	0.280291	0.035638
Soltu.DM.08G017430.1	0.279607	0.0530486
Soltu.DM.01G046560.1	0.279529	0.0134675
Soltu.DM.12G027170.1	0.279492	0.0370002
Soltu.DM.01G006400.1	0.279074	0.0507492
Soltu.DM.07G019110.1	0.27882	0.0356018
Soltu.DM.01G029950.1	0.276161	0.0292385
Soltu.DM.05G010790.1	0.275874	0.00154453
Soltu.DM.01G040270.1	0.275498	0.0125701
Soltu.DM.02G031090.1	0.27547	0.0387572
Soltu.DM.01G038330.1	0.275457	0.0535178
Soltu.DM.01G039390.1	0.27479	0.0532931
Soltu.DM.10G001200.2	0.27379	0.0365522
Soltu.DM.11G006190.1	0.273397	0.0517389
Soltu.DM.01G041270.1	0.272265	0.0552247
Soltu.DM.01G028660.1	0.27213	0.0553022
Soltu.DM.06G002030.1	0.271542	0.046607
Soltu.DM.01G043130.1	0.271306	0.00606099
Soltu.DM.01G022000.1	0.270534	0.0319576
Soltu.DM.11G011150.1	0.270238	0.0255367
Soltu.DM.06G034210.1	0.270178	0.0542811
Soltu.DM.11G021230.1	0.269593	0.0563486
Soltu.DM.12G024940.1	0.26893	0.0086061
Soltu.DM.10G014680.1	0.268882	0.0348924
Soltu.DM.09G028650.1	0.268763	0.0391917
Soltu.DM.06G011130.1	0.268687	0.045229
Soltu.DM.03G035480.1	0.268433	0.0556502
Soltu.DM.12G004380.1	0.268219	0.0475864
Soltu.DM.07G014000.1	0.268216	0.0542307
Soltu.DM.05G020610.1	0.268167	0.052473
Soltu.DM.08G006060.1	0.268044	0.0508365
Soltu.DM.11G012500.1	0.26804	0.0350789
Soltu.DM.05G005470.2	0.267573	0.0448146
Soltu.DM.02G019040.1	0.267354	0.0337802
Soltu.DM.01G029040.1	0.267267	0.00823989
Soltu.DM.04G032620.1	0.267076	0.0464373
Soltu.DM.10G028990.1	0.267058	0.0212624
Soltu.DM.01G009110.1	0.266577	0.0575742
Soltu.DM.12G004100.1	0.266461	0.0514148
Soltu.DM.09G001240.1	0.266202	0.0414107
Soltu.DM.03G026850.1	0.264258	0.0484993
Soltu.DM.02G026700.1	0.263719	0.0311881
Soltu.DM.01G050290.1	0.263618	0.0592652
Soltu.DM.01G034000.1	0.26354	0.0597725
Soltu.DM.12G027930.1	0.26346	0.0205935
Soltu.DM.12G007120.1	0.263092	0.0566257
Soltu.DM.08G024220.1	0.262514	0.0109372
Soltu.DM.06G033490.1	0.261874	0.0452023
Soltu.DM.03G024260.1	0.261711	0.0601139
Soltu.DM.06G026180.2	0.261512	0.0559765
Soltu.DM.01G045790.1	0.261495	0.000533281
Soltu.DM.07G001380.1	0.26132	0.0604581
Soltu.DM.04G033090.1	0.260964	0.0528164
Soltu.DM.09G016990.1	0.260928	0.0355931
Soltu.DM.11G023030.1	0.26039	0.0599039
Soltu.DM.02G023210.1	0.260129	0.0570441
Soltu.DM.02G014640.2	0.259975	0.00989779
Soltu.DM.11G007990.1	0.259718	0.0531775
Soltu.DM.01G021970.2	0.259308	0.0448512
Soltu.DM.01G026660.1	0.259128	0.0485053
Soltu.DM.02G014240.1	0.258789	0.0188538
Soltu.DM.06G003060.1	0.258337	0.0171083
Soltu.DM.03G036730.1	0.2582	0.040334
Soltu.DM.08G029220.1	0.258169	0.0344443
Soltu.DM.04G021580.1	0.257772	0.0450657
Soltu.DM.01G028880.2	0.257104	0.0171608
Soltu.DM.08G028450.1	0.255816	0.0449539
Soltu.DM.07G012950.1	0.255456	0.0499359
Soltu.DM.01G033780.1	0.254774	0.00201645
Soltu.DM.05G026470.1	0.254722	0.0564753
Soltu.DM.01G041940.1	0.254384	0.0634528
Soltu.DM.04G029170.1	0.254215	0.036152
Soltu.DM.01G051890.1	0.253789	0.0253812
Soltu.DM.02G020930.1	0.25295	0.0590761
Soltu.DM.03G000300.1	0.25272	0.0429894
Soltu.DM.12G027920.1	0.25271	0.0515468
Soltu.DM.09G023740.1	0.25259	0.0193174
Soltu.DM.04G036870.1	0.251618	0.0660877
Soltu.DM.02G013410.2	0.251385	0.0619892
Soltu.DM.08G030290.1	0.251015	0.0632281
Soltu.DM.09G000690.1	0.249323	0.0681559
Soltu.DM.05G019810.1	0.248827	0.0591385
Soltu.DM.09G002880.1	0.248734	0.0477989
Soltu.DM.01G036980.1	0.248288	0.0665232
Soltu.DM.11G016290.1	0.248236	0.0215181
Soltu.DM.06G032920.1	0.248089	0.0647631
Soltu.DM.08G021320.1	0.247755	0.0337218
Soltu.DM.01G042050.1	0.24731	0.0616129
Soltu.DM.01G008060.1	0.247026	0.0303395
Soltu.DM.11G008990.1	0.246874	0.0142089
Soltu.DM.07G014120.1	0.246854	0.0520179
Soltu.DM.08G012310.1	0.246275	0.0462859
Soltu.DM.05G001020.1	0.245954	0.0622772
Soltu.DM.12G028700.1	0.245911	0.0690143
Soltu.DM.04G030690.1	0.245468	0.0699646
Soltu.DM.09G018820.1	0.245364	0.0407329
Soltu.DM.06G002610.1	0.244913	0.0619649
Soltu.DM.01G028820.1	0.244646	0.0698603
Soltu.DM.08G023530.1	0.244611	0.0541214
Soltu.DM.04G024450.1	0.244413	0.0642147
Soltu.DM.06G030150.1	0.244404	0.0646153
Soltu.DM.09G011220.1	0.243591	0.0718717
Soltu.DM.01G007260.1	0.243472	0.0402974
Soltu.DM.06G025020.2	0.243195	0.0718335
Soltu.DM.06G021330.2	0.242622	0.0597876
Soltu.DM.10G017070.1	0.242214	0.0287684
Soltu.DM.01G003320.1	0.242064	0.0647343
Soltu.DM.06G028710.1	0.241961	0.0684092
Soltu.DM.12G016610.3	0.241891	0.0398726
Soltu.DM.10G028050.2	0.241557	0.0487999
Soltu.DM.01G048810.1	0.239879	0.0741223
Soltu.DM.08G021230.1	0.239414	0.0739215
Soltu.DM.10G003730.3	0.238998	0.0707167
Soltu.DM.06G027030.1	0.238809	0.0755007
Soltu.DM.05G025420.1	0.238306	0.00725819
Soltu.DM.07G013010.2	0.238292	0.0627981
Soltu.DM.08G023320.1	0.237602	0.0689695
Soltu.DM.11G021830.1	0.237425	0.0741884
Soltu.DM.01G050220.1	0.236958	0.0680461
Soltu.DM.07G017160.1	0.236661	0.0481351
Soltu.DM.01G027160.1	0.235664	0.0747136
Soltu.DM.09G001490.1	0.23544	0.0475753
Soltu.DM.07G004530.1	0.235413	0.053919
Soltu.DM.01G022640.1	0.235205	0.0548683
Soltu.DM.05G023850.1	0.234941	0.077959
Soltu.DM.04G033570.1	0.234924	0.0741826
Soltu.DM.01G047440.1	0.234357	0.0762775
Soltu.DM.12G027950.2	0.234325	0.0272833
Soltu.DM.10G003950.1	0.23406	0.0782494
Soltu.DM.09G023620.1	0.23379	0.0735854
Soltu.DM.01G005250.1	0.233375	0.0326468
Soltu.DM.02G027280.1	0.233216	0.0785998
Soltu.DM.07G015350.1	0.23313	0.00910534
Soltu.DM.03G030960.1	0.23309	0.00268571
Soltu.DM.01G047270.1	0.232904	0.0631894
Soltu.DM.05G024540.1	0.232752	0.0401399
Soltu.DM.07G027440.2	0.232668	0.0784225
Soltu.DM.04G031590.1	0.232531	0.080216
Soltu.DM.11G003450.1	0.232294	0.0775657
Soltu.DM.06G017510.1	0.231778	0.0505237
Soltu.DM.09G007260.1	0.231684	0.0621072
Soltu.DM.08G002810.1	0.231466	0.0787447
Soltu.DM.10G021030.1	0.231379	0.0716507
Soltu.DM.07G025590.1	0.231355	0.048245
Soltu.DM.02G021520.1	0.231314	0.0777798
Soltu.DM.02G002820.1	0.231245	0.0801463
Soltu.DM.10G020970.1	0.231199	0.0572163
Soltu.DM.10G003260.2	0.231076	0.0602061
Soltu.DM.01G051310.4	0.230795	0.077006
Soltu.DM.10G027570.1	0.230629	0.0778841
Soltu.DM.08G006260.1	0.230393	0.06637
Soltu.DM.08G023030.1	0.230001	0.0606655
Soltu.DM.06G026860.1	0.229896	0.0562547
Soltu.DM.12G008090.1	0.229639	0.0803666
Soltu.DM.02G024720.1	0.229278	0.0318512
Soltu.DM.09G023380.1	0.229175	0.0835556
Soltu.DM.08G018700.1	0.22906	0.0806966
Soltu.DM.03G021250.1	0.228929	0.0717225
Soltu.DM.04G027630.1	0.228771	0.0719811
Soltu.DM.07G001330.1	0.22871	0.0732674
Soltu.DM.01G024080.1	0.228363	0.00817894
Soltu.DM.04G028840.1	0.227598	0.084231
Soltu.DM.06G002580.1	0.227384	0.0836109
Soltu.DM.05G022170.1	0.226304	0.0712079
Soltu.DM.07G006040.1	0.226043	0.0811287
Soltu.DM.05G025390.1	0.225764	0.0841124
Soltu.DM.12G000080.1	0.225662	0.0719255
Soltu.DM.12G001620.1	0.225319	0.0858396
Soltu.DM.08G029180.1	0.225172	0.0697947
Soltu.DM.01G039450.2	0.225108	0.0742289
Soltu.DM.07G020150.1	0.225025	0.0866017
Soltu.DM.11G014800.1	0.224839	0.0855955
Soltu.DM.06G019830.1	0.22459	0.0769795
Soltu.DM.01G043990.1	0.224426	0.0551246
Soltu.DM.08G012360.1	0.224002	0.0452083
Soltu.DM.01G039790.1	0.223868	0.0877063
Soltu.DM.02G011840.1	0.223791	0.0751101
Soltu.DM.12G001940.1	0.223678	0.030883
Soltu.DM.01G038630.1	0.223625	0.0807378
Soltu.DM.02G033450.5	0.223603	0.037418
Soltu.DM.01G029630.1	0.223292	0.00280843
Soltu.DM.06G028650.1	0.222877	0.0356645
Soltu.DM.01G015840.9	0.222781	0.0456801
Soltu.DM.05G019120.1	0.22203	0.0807237
Soltu.DM.10G026340.1	0.222014	0.0624771
Soltu.DM.12G000940.1	0.221786	0.0783064
Soltu.DM.01G033040.1	0.221493	0.0633388
Soltu.DM.01G049400.1	0.221259	0.0897178
Soltu.DM.12G001920.1	0.221253	0.0743509
Soltu.DM.01G044280.1	0.221194	0.000412316
Soltu.DM.09G026520.1	0.220983	0.00904161
Soltu.DM.05G019950.3	0.220821	0.071836
Soltu.DM.01G037100.1	0.220694	0.0769198
Soltu.DM.04G032770.1	0.220471	0.07754
Soltu.DM.08G020410.3	0.220421	0.0504662
Soltu.DM.10G029550.1	0.220351	0.0594712
Soltu.DM.12G011560.1	0.2203	0.0826317
Soltu.DM.08G005640.1	0.219641	0.0408019
Soltu.DM.08G004690.1	0.218599	0.0384037
Soltu.DM.09G023580.1	0.21794	0.091778
Soltu.DM.03G029030.1	0.217817	0.00543973
Soltu.DM.12G003870.1	0.217284	0.0799003
Soltu.DM.12G022210.1	0.217075	0.0340014
Soltu.DM.01G002910.1	0.217054	0.093384
Soltu.DM.01G038300.1	0.216924	0.0646902
Soltu.DM.06G012180.2	0.215468	0.0866286
Soltu.DM.01G042910.1	0.215454	0.0850874
Soltu.DM.02G024870.1	0.215266	0.0483869
Soltu.DM.01G037050.1	0.214922	0.0756809
Soltu.DM.06G023990.1	0.214691	0.0878935
Soltu.DM.11G025300.1	0.214503	0.0941202
Soltu.DM.12G001640.1	0.214403	0.0892
Soltu.DM.07G000410.1	0.212897	0.0957206
Soltu.DM.05G023510.1	0.21285	0.077436
Soltu.DM.12G005810.1	0.212557	0.0671486
Soltu.DM.09G017260.2	0.212544	0.0623424
Soltu.DM.03G005430.1	0.212254	0.0972381
Soltu.DM.08G023400.1	0.21214	0.0232424
Soltu.DM.06G033190.1	0.211825	0.0923716
Soltu.DM.09G004270.1	0.211616	0.052097
Soltu.DM.10G020740.1	0.211141	0.0994075
Soltu.DM.06G024950.1	0.210631	0.0781593
Soltu.DM.12G012270.1	0.210209	0.0895179
Soltu.DM.09G023370.1	0.210183	0.095945
Soltu.DM.07G022530.1	0.209657	0.0662463
Soltu.DM.10G023870.2	0.209619	0.101255
Soltu.DM.01G003600.1	0.209162	0.0716223
Soltu.DM.02G032860.1	0.209036	0.0984287
Soltu.DM.06G022340.1	0.208684	0.0125753
Soltu.DM.01G047180.1	0.208662	0.00529147
Soltu.DM.07G002160.3	0.208595	0.0358717
Soltu.DM.06G006540.1	0.208553	0.0760106
Soltu.DM.01G036060.1	0.208432	0.0684339
Soltu.DM.08G029970.1	0.208394	0.03802
Soltu.DM.01G049320.1	0.208235	0.102115
Soltu.DM.06G028380.2	0.207881	0.0636305
Soltu.DM.07G014270.1	0.20782	0.0456191
Soltu.DM.10G004810.1	0.207804	0.079316
Soltu.DM.07G012070.1	0.207715	0.0982509
Soltu.DM.01G028630.2	0.207632	0.0472036
Soltu.DM.09G001260.1	0.206865	0.00188962
Soltu.DM.04G004230.1	0.20667	0.090977
Soltu.DM.06G028790.1	0.206493	0.088678
Soltu.DM.01G050130.2	0.206263	0.0995232
Soltu.DM.03G021410.1	0.206244	0.0917738
Soltu.DM.01G029150.3	0.206232	0.0726897
Soltu.DM.08G013640.1	0.206196	0.0560675
Soltu.DM.12G022870.1	0.205299	0.106395
Soltu.DM.11G002450.1	0.205111	0.103421
Soltu.DM.05G002970.1	0.204568	0.086251
Soltu.DM.12G029460.1	0.204444	0.0677488
Soltu.DM.06G030570.1	0.204422	0.0882459
Soltu.DM.02G012020.1	0.20437	0.0943878
Soltu.DM.10G028320.1	0.20428	0.104628
Soltu.DM.02G032640.1	0.204234	0.0710891
Soltu.DM.01G044450.1	0.203846	0.0948351
Soltu.DM.04G027650.1	0.203845	0.0144432
Soltu.DM.07G013420.1	0.203243	0.0672151
Soltu.DM.10G025970.1	0.202822	0.107749
Soltu.DM.09G006580.1	0.202433	0.08737
Soltu.DM.03G023530.1	0.202194	0.109804
Soltu.DM.01G038470.1	0.202095	0.0196618
Soltu.DM.11G001070.1	0.201956	0.0561587
Soltu.DM.07G028640.3	0.201647	0.0835541
Soltu.DM.08G029980.1	0.201303	0.105545
Soltu.DM.06G026670.1	0.201243	0.109748
Soltu.DM.10G013040.1	0.201222	0.110004
Soltu.DM.06G034680.1	0.200469	0.112896
Soltu.DM.06G011750.1	0.200384	0.0909135
Soltu.DM.02G028190.1	0.200279	0.10671
Soltu.DM.09G005600.1	0.20016	0.0629715
Soltu.DM.09G001140.1	0.199902	0.0875299
Soltu.DM.01G037610.1	0.199683	0.0646478
Soltu.DM.04G013260.1	0.199598	0.100272
Soltu.DM.01G026910.1	0.199259	0.0272109
Soltu.DM.06G003070.1	0.199211	0.0441693
Soltu.DM.11G008910.1	0.199035	0.107077
Soltu.DM.01G037550.1	0.198797	0.0242026
Soltu.DM.07G000330.1	0.198625	0.0633773
Soltu.DM.01G051050.1	0.198489	0.0665096
Soltu.DM.09G002540.1	0.198328	0.0857834
Soltu.DM.08G004800.3	0.198148	0.0625185
Soltu.DM.10G026210.1	0.197867	0.0536636
Soltu.DM.02G022200.2	0.197645	0.081384
Soltu.DM.06G014330.1	0.197598	0.0888704
Soltu.DM.01G049900.1	0.19746	0.0554163
Soltu.DM.01G039760.3	0.197115	0.0683166
Soltu.DM.06G017330.1	0.197091	0.0955536
Soltu.DM.09G025890.2	0.196957	0.114974
Soltu.DM.09G025930.1	0.196881	0.0880924
Soltu.DM.01G033700.1	0.196726	0.0950708
Soltu.DM.08G026090.1	0.196575	0.0334599
Soltu.DM.02G029990.1	0.196122	0.114211
Soltu.DM.01G009400.1	0.196003	0.0589033
Soltu.DM.03G023210.1	0.195558	0.100811
Soltu.DM.09G019390.1	0.19539	0.0701015
Soltu.DM.10G023780.1	0.195337	0.115279
Soltu.DM.02G031480.1	0.195181	0.101295
Soltu.DM.09G023300.1	0.194656	0.119713
Soltu.DM.04G002380.1	0.19431	0.049736
Soltu.DM.08G015190.1	0.194012	0.0111859
Soltu.DM.04G012730.1	0.193834	0.0857093
Soltu.DM.01G042310.1	0.193455	0.0882245
Soltu.DM.01G051150.1	0.193399	0.121102
Soltu.DM.06G000150.1	0.193338	0.0480443
Soltu.DM.09G014700.1	0.193088	0.12142
Soltu.DM.10G002400.1	0.193032	0.0636183
Soltu.DM.01G043220.1	0.192851	0.118756
Soltu.DM.07G019120.1	0.1927	0.115802
Soltu.DM.03G009820.1	0.19233	0.00585695
Soltu.DM.04G018220.1	0.191917	0.0543994
Soltu.DM.05G010360.1	0.191601	0.109023
Soltu.DM.08G017310.1	0.191505	0.102516
Soltu.DM.12G009770.1	0.191333	0.121753
Soltu.DM.02G012710.1	0.191172	0.122883
Soltu.DM.09G005370.1	0.191081	0.123305
Soltu.DM.07G002540.1	0.190594	0.0581561
Soltu.DM.01G045280.1	0.19045	0.0171526
Soltu.DM.06G004420.1	0.190449	0.0970653
Soltu.DM.01G044420.1	0.190427	0.0112157
Soltu.DM.07G014590.1	0.190426	0.0632209
Soltu.DM.06G032880.2	0.190324	0.124022
Soltu.DM.01G042940.2	0.190031	0.111963
Soltu.DM.07G026150.1	0.189967	0.0908753
Soltu.DM.03G021860.1	0.189834	0.112703
Soltu.DM.05G026750.1	0.189772	0.106573
Soltu.DM.05G019280.1	0.18933	0.123722
Soltu.DM.11G010960.1	0.189147	0.11732
Soltu.DM.04G021930.1	0.189067	0.00212713
Soltu.DM.02G009450.1	0.189036	0.127094
Soltu.DM.06G034580.1	0.189026	0.120132
Soltu.DM.03G018440.1	0.188989	0.0189595
Soltu.DM.04G030530.1	0.188926	0.0921569
Soltu.DM.02G026870.3	0.188877	0.113743
Soltu.DM.01G041410.4	0.188195	0.126532
Soltu.DM.12G011570.1	0.188113	0.104377
Soltu.DM.05G002900.1	0.188069	0.0075641
Soltu.DM.09G002170.1	0.187997	0.083664
Soltu.DM.06G028910.2	0.18799	0.0840224
Soltu.DM.01G042970.2	0.187877	0.0557022
Soltu.DM.01G051280.2	0.187719	0.0785306
Soltu.DM.05G002700.1	0.187647	0.0966092
Soltu.DM.03G003950.1	0.187612	0.007071
Soltu.DM.01G044350.3	0.187587	0.130399
Soltu.DM.04G002910.1	0.187194	0.122717
Soltu.DM.03G024700.1	0.186972	0.0474405
Soltu.DM.08G018030.1	0.186949	0.0585188
Soltu.DM.08G018430.1	0.186893	0.0291707
Soltu.DM.12G022800.1	0.186856	0.1114
Soltu.DM.06G010190.1	0.186104	0.0462036
Soltu.DM.05G000470.1	0.186071	0.108734
Soltu.DM.03G017970.2	0.185759	0.0671107
Soltu.DM.08G005130.1	0.185488	0.0989298
Soltu.DM.10G020640.1	0.185438	0.0581338
Soltu.DM.04G035320.1	0.18543	0.071843
Soltu.DM.06G013280.1	0.184929	0.104168
Soltu.DM.07G001250.1	0.184704	0.0339489
Soltu.DM.05G025360.1	0.184618	0.125615
Soltu.DM.01G036510.1	0.184069	0.0948013
Soltu.DM.01G042950.1	0.18395	0.108186
Soltu.DM.10G002940.1	0.1834	0.126119
Soltu.DM.01G051170.1	0.183347	0.0604097
Soltu.DM.02G019980.1	0.183195	0.128493
Soltu.DM.01G046830.1	0.182885	0.0938292
Soltu.DM.08G017990.1	0.182544	0.023554
Soltu.DM.02G013620.1	0.182498	0.114859
Soltu.DM.08G012850.1	0.182289	0.13732
Soltu.DM.03G023300.1	0.181869	0.138117
Soltu.DM.04G012740.2	0.181532	0.0987295
Soltu.DM.05G006650.1	0.181267	0.0863207
Soltu.DM.01G032780.1	0.181266	0.120642
Soltu.DM.09G025540.2	0.181266	0.075078
Soltu.DM.12G009380.1	0.18119	0.00191107
Soltu.DM.04G012170.3	0.181115	0.134716
Soltu.DM.04G000700.1	0.18097	0.1301
Soltu.DM.06G002700.1	0.180815	0.119278
Soltu.DM.07G025600.1	0.180705	0.0956617
Soltu.DM.07G009790.1	0.18059	0.105722
Soltu.DM.12G025830.1	0.180526	0.110325
Soltu.DM.01G050370.1	0.180479	0.0937533
Soltu.DM.03G013270.2	0.180326	0.130642
Soltu.DM.01G033290.1	0.180316	0.139681
Soltu.DM.10G022020.2	0.180111	0.0480204
Soltu.DM.12G001990.1	0.180033	0.131208
Soltu.DM.03G011490.1	0.17995	0.0927079
Soltu.DM.12G009560.1	0.179918	0.0312031
Soltu.DM.08G024020.1	0.179615	0.141827
Soltu.DM.01G051610.1	0.179487	0.103819
Soltu.DM.01G051180.1	0.179184	0.00252691
Soltu.DM.02G029370.1	0.179161	0.0442896
Soltu.DM.10G017590.1	0.179152	0.139843
Soltu.DM.03G015630.1	0.178923	0.103976
Soltu.DM.08G018950.1	0.178893	0.0939475
Soltu.DM.01G026950.1	0.178775	0.132249
Soltu.DM.01G033900.2	0.178673	0.121693
Soltu.DM.06G025550.1	0.178673	0.118166
Soltu.DM.03G000830.1	0.178411	0.0403582
Soltu.DM.07G021010.1	0.178244	0.133489
Soltu.DM.04G007170.1	0.17809	0.142978
Soltu.DM.06G005330.1	0.177938	0.137865
Soltu.DM.02G029330.1	0.1779	0.0422701
Soltu.DM.03G031910.1	0.177795	0.0403471
Soltu.DM.10G017720.1	0.177789	0.095681
Soltu.DM.05G017470.1	0.177779	0.0840558
Soltu.DM.11G008130.1	0.177761	0.134158
Soltu.DM.02G016880.1	0.177673	0.00693258
Soltu.DM.04G030090.1	0.177028	0.14401
Soltu.DM.06G026010.1	0.176621	0.0997312
Soltu.DM.03G024020.1	0.176458	0.12646
Soltu.DM.01G029300.1	0.17613	0.115596
Soltu.DM.06G027160.1	0.175711	0.147956
Soltu.DM.01G033440.1	0.175588	0.0903876
Soltu.DM.10G025200.1	0.175476	0.148348
Soltu.DM.09G003770.1	0.175412	0.113078
Soltu.DM.09G004200.1	0.175294	0.148265
Soltu.DM.02G000510.1	0.175121	0.139511
Soltu.DM.01G049010.1	0.175069	0.132969
Soltu.DM.01G050770.1	0.175004	0.148684
Soltu.DM.10G030290.1	0.174896	0.148182
Soltu.DM.01G042420.1	0.174758	0.134885
Soltu.DM.01G026590.1	0.174504	0.144901
Soltu.DM.11G006220.2	0.174467	0.0537636
Soltu.DM.01G046690.1	0.174361	0.0313055
Soltu.DM.05G022370.1	0.174295	0.12876
Soltu.DM.12G010320.2	0.174217	0.0830342
Soltu.DM.04G001910.1	0.174086	0.074546
Soltu.DM.09G027720.2	0.173767	0.00244317
Soltu.DM.10G018590.2	0.173657	0.0593295
Soltu.DM.01G034640.1	0.173653	0.142092
Soltu.DM.01G051800.1	0.173486	0.0952021
Soltu.DM.01G032300.1	0.173452	0.0037676
Soltu.DM.07G022050.1	0.1734	0.0315053
Soltu.DM.08G020440.1	0.17318	0.0171722
Soltu.DM.08G024750.2	0.172905	0.0784531
Soltu.DM.01G035500.1	0.172784	0.140879
Soltu.DM.12G023310.1	0.172773	0.0714692
Soltu.DM.12G001800.1	0.172644	0.0552657
Soltu.DM.09G023480.1	0.172463	0.139877
Soltu.DM.07G001900.1	0.172455	0.12636
Soltu.DM.06G033660.1	0.17244	0.148839
Soltu.DM.09G027260.1	0.17228	0.154048
Soltu.DM.11G002970.1	0.172094	0.110273
Soltu.DM.08G001890.1	0.172057	0.152805
Soltu.DM.11G015310.1	0.172009	0.144133
Soltu.DM.03G009320.1	0.17184	0.150084
Soltu.DM.04G036560.2	0.171799	0.12762
Soltu.DM.07G004510.1	0.171551	0.106526
Soltu.DM.10G007490.1	0.17148	0.153843
Soltu.DM.01G004900.1	0.171358	0.0175163
Soltu.DM.01G009340.1	0.171212	0.150245
Soltu.DM.01G051060.1	0.170461	0.138582
Soltu.DM.09G016850.1	0.170023	0.146255
Soltu.DM.11G013150.1	0.170018	0.134757
Soltu.DM.06G024260.1	0.169886	0.138955
Soltu.DM.05G022490.1	0.169875	0.126962
Soltu.DM.02G012080.1	0.169581	0.158556
Soltu.DM.01G038790.1	0.169308	0.141823
Soltu.DM.07G014280.1	0.169206	0.100276
Soltu.DM.03G033390.1	0.169079	0.0525506
Soltu.DM.01G018690.1	0.169039	0.0924634
Soltu.DM.06G004150.1	0.168975	0.13823
Soltu.DM.02G021950.1	0.168946	0.157705
Soltu.DM.04G035310.3	0.168852	0.0955081
Soltu.DM.02G016830.1	0.168763	0.0909899
Soltu.DM.01G043850.2	0.168444	0.104209
Soltu.DM.06G000500.1	0.168234	0.0406773
Soltu.DM.01G025870.1	0.168148	0.152742
Soltu.DM.01G051190.1	0.168002	0.0355583
Soltu.DM.11G024970.1	0.167835	0.0170579
Soltu.DM.05G013750.2	0.16783	0.161531
Soltu.DM.07G026270.2	0.167712	0.109203
Soltu.DM.04G033700.1	0.167628	0.135378
Soltu.DM.05G026830.2	0.16715	0.0774279
Soltu.DM.01G050730.2	0.166878	0.0108083
Soltu.DM.02G027140.1	0.166824	0.163741
Soltu.DM.11G026500.1	0.166745	0.0383306
Soltu.DM.09G026730.1	0.166605	0.0933946
Soltu.DM.01G047780.1	0.166605	0.137906
Soltu.DM.11G015010.1	0.166507	0.151444
Soltu.DM.09G002120.1	0.166092	0.0609793
Soltu.DM.02G030720.1	0.166072	0.165852
Soltu.DM.01G049670.1	0.166019	0.164112
Soltu.DM.10G001630.1	0.165914	0.157353
Soltu.DM.02G012330.1	0.16587	0.140932
Soltu.DM.10G026030.1	0.165132	0.164893
Soltu.DM.11G026570.1	0.165077	0.0127696
Soltu.DM.10G022710.1	0.16487	0.132705
Soltu.DM.03G036400.1	0.164857	0.15044
Soltu.DM.01G050720.1	0.164768	0.114421
Soltu.DM.01G041290.1	0.164759	0.134536
Soltu.DM.01G051980.1	0.164707	0.124563
Soltu.DM.10G018590.1	0.164055	0.169691
Soltu.DM.05G007110.1	0.163917	0.111641
Soltu.DM.05G027110.1	0.163714	0.14803
Soltu.DM.03G032670.3	0.163592	0.128613
Soltu.DM.08G024350.1	0.163504	0.155428
Soltu.DM.06G022310.1	0.163406	0.168301
Soltu.DM.03G027860.1	0.163258	0.0202766
Soltu.DM.06G031450.1	0.163213	0.0420738
Soltu.DM.05G013560.1	0.163028	0.141126
Soltu.DM.03G000170.1	0.16294	0.109557
Soltu.DM.04G035680.1	0.162925	0.171378
Soltu.DM.11G018840.1	0.162719	0.126596
Soltu.DM.01G005200.1	0.162695	0.000551825
Soltu.DM.01G027950.1	0.162493	0.106434
Soltu.DM.08G001420.3	0.162387	0.002665
Soltu.DM.01G006950.1	0.162167	0.171402
Soltu.DM.05G004470.1	0.162116	0.131237
Soltu.DM.08G018970.1	0.16207	0.042285
Soltu.DM.01G048190.1	0.16193	0.149563
Soltu.DM.01G024770.1	0.161876	0.00772272
Soltu.DM.02G024820.1	0.161805	0.138168
Soltu.DM.10G028950.1	0.161747	0.112783
Soltu.DM.01G042850.1	0.161693	0.174446
Soltu.DM.01G000350.1	0.161653	0.168274
Soltu.DM.12G009520.2	0.161562	0.0162942
Soltu.DM.09G025030.2	0.16142	0.162309
Soltu.DM.08G014110.1	0.161187	0.13799
Soltu.DM.09G009300.2	0.161147	0.11231
Soltu.DM.08G025170.1	0.16098	0.175501
Soltu.DM.08G028710.1	0.160974	0.128247
Soltu.DM.08G023870.2	0.160504	0.0156778
Soltu.DM.07G022460.1	0.160478	0.151855
Soltu.DM.08G001000.1	0.160436	0.148505
Soltu.DM.06G005360.1	0.160413	0.0025654
Soltu.DM.02G013410.1	0.160097	0.155828
Soltu.DM.11G025280.2	0.160018	0.17545
Soltu.DM.01G044260.1	0.159948	0.0309248
Soltu.DM.12G001500.1	0.159775	0.170367
Soltu.DM.11G008460.1	0.159688	0.151997
Soltu.DM.12G001880.1	0.159515	0.166
Soltu.DM.08G024000.1	0.159377	0.119497
Soltu.DM.09G028550.1	0.159356	0.17632
Soltu.DM.06G010530.1	0.159086	0.142923
Soltu.DM.09G004260.1	0.158973	0.154679
Soltu.DM.01G039990.1	0.158957	0.0582244
Soltu.DM.01G041590.1	0.158887	0.179469
Soltu.DM.03G028090.1	0.158827	0.180203
Soltu.DM.01G042620.1	0.158697	0.179841
Soltu.DM.03G020760.2	0.158666	0.155737
Soltu.DM.01G042670.1	0.158375	0.178548
Soltu.DM.05G008130.1	0.158375	0.150378
Soltu.DM.06G032320.1	0.158205	0.172057
Soltu.DM.06G017360.2	0.158148	0.10584
Soltu.DM.04G027770.1	0.158145	0.00809907
Soltu.DM.05G018380.1	0.157926	0.0875258
Soltu.DM.04G033500.1	0.157801	0.154207
Soltu.DM.10G021200.1	0.157514	0.181944
Soltu.DM.04G034360.1	0.157216	0.168152
Soltu.DM.09G023750.3	0.157183	0.100914
Soltu.DM.09G029480.2	0.156722	0.11878
Soltu.DM.08G015220.1	0.156536	0.0441311
Soltu.DM.02G004120.1	0.156452	0.0534009
Soltu.DM.12G002800.1	0.156298	0.176533
Soltu.DM.01G040790.1	0.156147	0.168178
Soltu.DM.07G014610.1	0.156102	0.165114
Soltu.DM.03G021950.2	0.156056	0.177957
Soltu.DM.04G005940.2	0.156025	0.16876
Soltu.DM.01G033540.1	0.155603	0.16536
Soltu.DM.10G030140.1	0.155568	0.158914
Soltu.DM.03G031710.1	0.154972	0.106087
Soltu.DM.11G003460.1	0.154904	0.12879
Soltu.DM.11G020300.1	0.154807	0.184559
Soltu.DM.03G023410.1	0.154612	0.102539
Soltu.DM.01G048220.1	0.154587	0.179566
Soltu.DM.01G047260.1	0.154518	0.172715
Soltu.DM.03G036130.1	0.154458	0.135585
Soltu.DM.06G028940.5	0.15445	0.139057
Soltu.DM.02G018550.1	0.154069	0.179559
Soltu.DM.03G032170.1	0.153486	0.101904
Soltu.DM.02G008060.1	0.15348	0.190259
Soltu.DM.07G002220.1	0.153268	0.0106715
Soltu.DM.04G028270.1	0.153039	0.0497097
Soltu.DM.01G032620.1	0.152997	0.137387
Soltu.DM.02G022960.1	0.152864	0.00277461
Soltu.DM.12G004050.1	0.152845	0.0417019
Soltu.DM.06G002660.1	0.152753	0.192064
Soltu.DM.01G027660.2	0.152634	0.082216
Soltu.DM.01G027090.1	0.152234	0.00801778
Soltu.DM.02G024660.1	0.152126	0.0720987
Soltu.DM.10G019400.1	0.152116	0.0721419
Soltu.DM.04G034890.2	0.152003	0.169212
Soltu.DM.01G024300.1	0.151894	0.131539
Soltu.DM.08G006550.1	0.151854	0.0561799
Soltu.DM.06G002230.1	0.15182	0.147793
Soltu.DM.01G051300.1	0.151787	0.181547
Soltu.DM.09G026550.1	0.151563	0.0859688
Soltu.DM.06G012890.1	0.151514	0.0168053
Soltu.DM.02G030070.2	0.151509	0.0560665
Soltu.DM.01G028520.5	0.151417	0.112774
Soltu.DM.01G003520.1	0.15138	0.18872
Soltu.DM.09G025010.1	0.151356	0.1789
Soltu.DM.09G029700.1	0.151238	0.163292
Soltu.DM.03G029770.1	0.150775	0.174296
Soltu.DM.09G024590.1	0.150768	0.0232064
Soltu.DM.07G028640.1	0.15071	0.0582807
Soltu.DM.07G022490.1	0.150608	0.161883
Soltu.DM.01G034770.1	0.150492	0.193277
Soltu.DM.02G013680.1	0.150405	0.192641
Soltu.DM.01G030040.1	0.150386	0.112612
Soltu.DM.01G029510.1	0.150268	0.172671
Soltu.DM.01G042840.1	0.150178	0.196629
Soltu.DM.07G006080.1	0.150168	0.195514
Soltu.DM.11G016590.1	0.150077	0.200136
Soltu.DM.04G008400.1	0.149937	0.193453
Soltu.DM.10G022880.1	0.149879	0.0931428
Soltu.DM.02G027630.1	0.149834	0.152572
Soltu.DM.04G018610.1	0.14983	0.166848
Soltu.DM.02G022100.1	0.149727	0.197326
Soltu.DM.10G016040.1	0.149674	0.195238
Soltu.DM.04G010760.1	0.149667	0.186921
Soltu.DM.01G031840.1	0.149597	0.192823
Soltu.DM.01G042360.4	0.149443	0.131277
Soltu.DM.04G031990.1	0.149419	0.0128736
Soltu.DM.04G033390.1	0.149195	0.202183
Soltu.DM.04G026000.1	0.149064	0.0195892
Soltu.DM.08G001010.1	0.149002	0.201415
Soltu.DM.04G002810.1	0.148959	0.156949
Soltu.DM.10G027800.1	0.148766	0.202366
Soltu.DM.04G028250.2	0.148693	0.13894
Soltu.DM.06G031410.1	0.148689	0.199913
Soltu.DM.10G026720.1	0.148665	0.129619
Soltu.DM.10G019980.1	0.148572	0.144185
Soltu.DM.06G033200.1	0.148296	0.127362
Soltu.DM.09G003460.1	0.148266	0.203288
Soltu.DM.01G007760.1	0.148152	0.0349244
Soltu.DM.10G005810.1	0.148072	0.120635
Soltu.DM.01G045240.4	0.148004	0.0702039
Soltu.DM.06G002870.1	0.147951	0.194713
Soltu.DM.01G035890.2	0.147901	0.189484
Soltu.DM.03G021210.1	0.14776	0.202532
Soltu.DM.10G029480.1	0.147727	0.193555
Soltu.DM.01G036370.1	0.147704	0.136927
Soltu.DM.03G029870.1	0.147677	0.149928
Soltu.DM.01G019820.1	0.147528	0.00358788
Soltu.DM.09G016620.1	0.147436	0.00797263
Soltu.DM.02G011230.2	0.147387	0.0905018
Soltu.DM.12G009160.1	0.147343	0.131412
Soltu.DM.01G003150.1	0.147248	0.101816
Soltu.DM.02G012880.2	0.146809	0.150147
Soltu.DM.07G019940.1	0.146652	0.153325
Soltu.DM.01G033270.1	0.146112	0.164662
Soltu.DM.01G044160.1	0.145868	0.172564
Soltu.DM.02G031100.1	0.145849	0.194099
Soltu.DM.01G051470.1	0.145809	0.122049
Soltu.DM.05G016210.1	0.145752	0.167548
Soltu.DM.11G000400.1	0.145555	0.108337
Soltu.DM.04G037090.1	0.145529	0.132213
Soltu.DM.01G038480.1	0.145476	0.203685
Soltu.DM.04G010770.1	0.145352	0.166208
Soltu.DM.03G032690.1	0.145311	0.186819
Soltu.DM.08G015300.3	0.14531	0.113284
Soltu.DM.09G025500.1	0.145162	0.175622
Soltu.DM.02G025620.7	0.145004	0.0511537
Soltu.DM.05G010700.2	0.144698	0.0830647
Soltu.DM.01G035250.1	0.144688	0.176537
Soltu.DM.02G031510.1	0.144675	0.145665
Soltu.DM.09G024900.1	0.144535	0.213508
Soltu.DM.08G023840.1	0.144345	0.0132718
Soltu.DM.01G042410.1	0.14431	0.0192375
Soltu.DM.05G022820.1	0.144301	0.20516
Soltu.DM.01G034010.3	0.144127	0.179848
Soltu.DM.01G037370.1	0.143842	0.124075
Soltu.DM.03G017190.5	0.143812	0.0371199
Soltu.DM.02G006640.1	0.14373	0.0600352
Soltu.DM.03G019540.1	0.143582	0.204834
Soltu.DM.07G016510.1	0.143487	0.212244
Soltu.DM.11G013630.1	0.143348	0.216896
Soltu.DM.01G043680.1	0.143321	0.0257595
Soltu.DM.12G023820.1	0.143286	0.073175
Soltu.DM.07G017840.1	0.143138	0.175387
Soltu.DM.01G046310.1	0.143119	0.0537359
Soltu.DM.04G003790.1	0.143071	0.208691
Soltu.DM.01G004790.1	0.142967	0.00415372
Soltu.DM.08G028080.3	0.142885	0.110535
Soltu.DM.01G032470.2	0.142874	0.215831
Soltu.DM.01G002670.1	0.142833	0.0115125
Soltu.DM.01G045700.1	0.142626	0.070298
Soltu.DM.01G035590.1	0.142553	0.0115705
Soltu.DM.08G010220.1	0.142506	0.195452
Soltu.DM.07G012950.2	0.142491	0.145832
Soltu.DM.03G002490.1	0.142292	0.0272516
Soltu.DM.08G013050.1	0.142199	0.14944
Soltu.DM.01G031330.1	0.142119	0.175487
Soltu.DM.04G000940.1	0.142112	0.115683
Soltu.DM.01G000290.3	0.142092	0.0670506
Soltu.DM.11G000890.1	0.142088	0.2015
Soltu.DM.01G045380.1	0.14199	0.178484
Soltu.DM.04G030480.2	0.141924	0.22044
Soltu.DM.06G032950.1	0.141828	0.207375
Soltu.DM.09G002400.1	0.141568	0.161272
Soltu.DM.11G008320.1	0.141441	0.207905
Soltu.DM.05G004990.1	0.141439	0.221312
Soltu.DM.06G005620.1	0.141401	0.0530888
Soltu.DM.09G024850.6	0.141397	0.0186083
Soltu.DM.01G029500.1	0.141357	0.194882
Soltu.DM.10G022500.1	0.141289	0.127219
Soltu.DM.03G014090.3	0.141177	0.222776
Soltu.DM.02G020990.1	0.141097	0.0504354
Soltu.DM.01G044880.1	0.141081	0.160488
Soltu.DM.02G005040.1	0.141044	0.222957
Soltu.DM.06G000140.1	0.141022	0.162387
Soltu.DM.02G007370.5	0.140953	0.0404362
Soltu.DM.01G006830.2	0.140758	0.0830277
Soltu.DM.11G023070.1	0.140611	0.181601
Soltu.DM.01G037120.1	0.140489	0.21334
Soltu.DM.04G033970.2	0.140076	0.0913006
Soltu.DM.07G017170.1	0.140071	0.187065
Soltu.DM.01G027840.1	0.139756	0.149492
Soltu.DM.03G021110.1	0.139722	0.22158
Soltu.DM.01G047130.1	0.139544	0.0148095
Soltu.DM.09G026710.1	0.139539	0.170425
Soltu.DM.09G025640.1	0.139417	0.154425
Soltu.DM.01G019360.1	0.139306	0.217697
Soltu.DM.01G032310.1	0.139293	0.0912407
Soltu.DM.01G043720.1	0.138865	0.227588
Soltu.DM.08G022300.1	0.138638	0.0661709
Soltu.DM.07G018750.1	0.138511	0.199303
Soltu.DM.08G025490.1	0.138473	0.204392
Soltu.DM.01G045080.2	0.138462	0.230003
Soltu.DM.05G005300.1	0.138288	0.0646121
Soltu.DM.01G049980.1	0.138281	0.221573
Soltu.DM.03G029230.1	0.137811	0.0665576
Soltu.DM.12G023240.1	0.137596	0.21903
Soltu.DM.11G024830.1	0.13752	0.0367209
Soltu.DM.02G020240.1	0.137437	0.14447
Soltu.DM.08G028640.1	0.137432	0.231117
Soltu.DM.04G035670.1	0.137367	0.226714
Soltu.DM.03G018760.1	0.137182	0.186219
Soltu.DM.05G002750.1	0.136861	0.0142511
Soltu.DM.05G012130.1	0.136782	0.0212426
Soltu.DM.04G032850.1	0.136758	0.209653
Soltu.DM.01G023850.1	0.136711	0.155244
Soltu.DM.01G046520.1	0.136689	0.210241
Soltu.DM.09G027710.1	0.136653	0.00492513
Soltu.DM.03G019560.1	0.136541	0.195406
Soltu.DM.10G001250.1	0.136445	0.227308
Soltu.DM.01G040670.2	0.136294	0.0489267
Soltu.DM.01G030080.1	0.136283	0.15458
Soltu.DM.01G032500.1	0.13628	0.220201
Soltu.DM.03G011460.1	0.136187	0.193856
Soltu.DM.04G011510.1	0.136007	0.178387
Soltu.DM.04G027900.1	0.135986	0.164619
Soltu.DM.04G016650.1	0.135834	0.237086
Soltu.DM.06G029200.1	0.135772	0.215101
Soltu.DM.01G040980.1	0.135646	0.0450722
Soltu.DM.01G028650.1	0.135594	0.203134
Soltu.DM.01G042300.1	0.135499	0.220273
Soltu.DM.01G027120.1	0.135309	0.124422
Soltu.DM.11G013050.1	0.135257	0.221562
Soltu.DM.02G000940.1	0.135212	0.21792
Soltu.DM.01G049870.1	0.135185	0.21435
Soltu.DM.08G006750.1	0.135139	0.218105
Soltu.DM.01G031120.1	0.135099	0.180238
Soltu.DM.01G049690.2	0.13501	0.177035
Soltu.DM.08G013080.1	0.134978	0.187355
Soltu.DM.07G028530.1	0.134925	0.147085
Soltu.DM.10G005180.1	0.13487	0.190236
Soltu.DM.07G009230.1	0.134815	0.2257
Soltu.DM.01G032700.1	0.134604	0.232381
Soltu.DM.02G021620.1	0.134489	0.135693
Soltu.DM.12G029250.1	0.134446	0.0798663
Soltu.DM.12G000030.1	0.134108	0.0686308
Soltu.DM.05G001780.1	0.134091	0.121556
Soltu.DM.12G028740.1	0.134067	0.0170264
Soltu.DM.07G010570.1	0.133996	0.231952
Soltu.DM.05G021770.1	0.133958	0.231788
Soltu.DM.08G028680.1	0.133938	0.239127
Soltu.DM.01G031810.1	0.133004	0.11534
Soltu.DM.04G026390.1	0.132969	0.168167
Soltu.DM.12G027780.1	0.132904	0.151211
Soltu.DM.12G029590.1	0.132904	0.114443
Soltu.DM.01G023490.1	0.132876	0.209987
Soltu.DM.06G025650.1	0.132656	0.121857
Soltu.DM.02G031760.1	0.13265	0.245557
Soltu.DM.10G020510.1	0.132445	0.212647
Soltu.DM.05G026860.1	0.132365	0.24697
Soltu.DM.07G000500.1	0.13236	0.221857
Soltu.DM.06G023640.1	0.132266	0.197677
Soltu.DM.02G027820.1	0.132248	0.0394521
Soltu.DM.10G006810.1	0.132238	0.0574485
Soltu.DM.12G025540.1	0.132091	0.21718
Soltu.DM.04G020370.1	0.132041	0.213318
Soltu.DM.12G012210.1	0.132012	0.0226332
Soltu.DM.02G010230.1	0.131943	0.0373162
Soltu.DM.10G017180.1	0.131805	0.230953
Soltu.DM.02G007640.1	0.131793	0.2307
Soltu.DM.03G030560.1	0.131788	0.234276
Soltu.DM.12G027320.1	0.131741	0.163403
Soltu.DM.01G041410.2	0.13165	0.115838
Soltu.DM.06G012040.1	0.131632	0.243581
Soltu.DM.01G036470.1	0.131582	0.239596
Soltu.DM.01G005840.1	0.131568	0.226269
Soltu.DM.02G026950.1	0.131556	0.137503
Soltu.DM.07G003760.1	0.131499	0.18713
Soltu.DM.07G022540.1	0.131466	0.247861
Soltu.DM.01G028200.1	0.131379	0.195403
Soltu.DM.09G029630.1	0.131259	0.211536
Soltu.DM.06G018440.2	0.131239	0.119896
Soltu.DM.06G022700.1	0.131213	0.22534
Soltu.DM.10G026190.1	0.131204	0.250574
Soltu.DM.10G017990.1	0.131057	0.0322806
Soltu.DM.06G032940.1	0.130893	0.182216
Soltu.DM.11G006980.1	0.130843	0.188915
Soltu.DM.08G026490.1	0.130689	0.0385677
Soltu.DM.06G017730.2	0.130657	0.0323722
Soltu.DM.11G026740.1	0.130587	0.252385
Soltu.DM.12G025600.1	0.130583	0.249082
Soltu.DM.05G026430.1	0.13033	0.220964
Soltu.DM.12G026780.1	0.130292	0.019703
Soltu.DM.10G024520.1	0.130245	0.126481
Soltu.DM.01G042200.2	0.129958	0.14798
Soltu.DM.02G026810.1	0.129612	0.254646
Soltu.DM.01G032370.1	0.129455	0.161976
Soltu.DM.01G048570.1	0.129279	0.104971
Soltu.DM.07G002740.1	0.129226	0.254379
Soltu.DM.03G018080.1	0.129181	0.255646
Soltu.DM.01G002150.2	0.129116	0.0217712
Soltu.DM.05G010700.1	0.129002	0.227482
Soltu.DM.05G015870.1	0.128964	0.167216
Soltu.DM.09G002180.1	0.128947	0.155217
Soltu.DM.01G028520.2	0.128682	0.0650684
Soltu.DM.02G014690.1	0.128661	0.108272
Soltu.DM.04G002770.1	0.128605	0.197723
Soltu.DM.10G005650.1	0.128591	0.235021
Soltu.DM.08G014310.1	0.128531	0.150871
Soltu.DM.03G011440.1	0.12847	0.163441
Soltu.DM.08G030320.1	0.128453	0.0775016
Soltu.DM.04G025200.2	0.128427	0.111213
Soltu.DM.09G014740.1	0.128339	0.244797
Soltu.DM.08G004750.1	0.128273	0.25764
Soltu.DM.09G022340.1	0.128268	0.15473
Soltu.DM.12G027350.1	0.128137	0.201537
Soltu.DM.09G002610.2	0.128129	0.142721
Soltu.DM.02G020160.1	0.128095	0.131192
Soltu.DM.01G043140.1	0.128092	0.212331
Soltu.DM.10G029490.1	0.127924	0.233052
Soltu.DM.02G013400.1	0.127778	0.261082
Soltu.DM.04G008930.1	0.127742	0.0778192
Soltu.DM.11G012310.1	0.127619	0.25538
Soltu.DM.11G022990.1	0.127598	0.238254
Soltu.DM.03G001460.4	0.127473	0.0383141
Soltu.DM.10G029640.1	0.127421	0.251597
Soltu.DM.01G046950.1	0.127407	0.158025
Soltu.DM.01G041610.1	0.127301	0.209113
Soltu.DM.12G009220.2	0.127271	0.166829
Soltu.DM.10G027460.1	0.127213	0.0658195
Soltu.DM.10G003860.3	0.127137	0.0839127
Soltu.DM.02G013510.1	0.127113	0.138111
Soltu.DM.09G025560.2	0.127047	0.0211965
Soltu.DM.03G025940.1	0.127025	0.183044
Soltu.DM.01G050670.1	0.126822	0.236357
Soltu.DM.01G015240.3	0.126822	0.125324
Soltu.DM.06G024890.1	0.126722	0.0516173
Soltu.DM.02G006890.1	0.126673	0.264771
Soltu.DM.03G020570.1	0.12665	0.173507
Soltu.DM.06G030550.1	0.126465	0.0873304
Soltu.DM.01G048160.2	0.126441	0.179249
Soltu.DM.03G000640.1	0.126435	0.127737
Soltu.DM.08G012960.1	0.126334	0.254393
Soltu.DM.12G001710.1	0.126284	0.232222
Soltu.DM.05G022080.1	0.126196	0.112988
Soltu.DM.01G032830.1	0.126035	0.113624
Soltu.DM.06G000420.1	0.125994	0.246398
Soltu.DM.07G024920.1	0.125956	0.25931
Soltu.DM.12G000330.1	0.12593	0.0245626
Soltu.DM.01G037020.1	0.125798	0.0607805
Soltu.DM.10G004640.3	0.125786	0.0326194
Soltu.DM.05G020780.1	0.125756	0.247617
Soltu.DM.03G013510.1	0.125664	0.226637
Soltu.DM.03G031290.1	0.125498	0.120849
Soltu.DM.10G020690.1	0.125118	0.127777
Soltu.DM.03G015060.1	0.125039	0.0152497
Soltu.DM.11G014950.1	0.125023	0.269883
Soltu.DM.03G000350.1	0.124965	0.19071
Soltu.DM.11G004520.1	0.124965	0.137641
Soltu.DM.01G034610.1	0.12496	0.113497
Soltu.DM.01G026630.1	0.124903	0.24418
Soltu.DM.12G027150.1	0.124747	0.22828
Soltu.DM.07G018720.1	0.124716	0.16909
Soltu.DM.04G024250.1	0.124686	0.0356556
Soltu.DM.10G025490.1	0.124554	0.12294
Soltu.DM.10G023910.1	0.124362	0.0959783
Soltu.DM.09G026640.1	0.12435	0.0854075
Soltu.DM.08G006390.1	0.124218	0.26736
Soltu.DM.07G015010.1	0.124111	0.236865
Soltu.DM.10G000120.1	0.12391	0.273737
Soltu.DM.10G023290.1	0.123887	0.257626
Soltu.DM.08G002770.1	0.123876	0.205894
Soltu.DM.01G027860.1	0.1238	0.129746
Soltu.DM.03G029890.1	0.12368	0.264448
Soltu.DM.08G028150.1	0.123603	0.195845
Soltu.DM.02G023310.1	0.123591	0.0559219
Soltu.DM.01G039330.2	0.123477	0.123705
Soltu.DM.05G002320.1	0.123416	0.00136165
Soltu.DM.03G020990.1	0.123402	0.26037
Soltu.DM.09G029420.1	0.123329	0.0588543
Soltu.DM.07G002530.1	0.123262	0.276165
Soltu.DM.03G003130.1	0.123246	0.248337
Soltu.DM.01G042800.1	0.123143	0.231074
Soltu.DM.10G004200.1	0.12305	0.120283
Soltu.DM.07G020230.1	0.123002	0.264776
Soltu.DM.02G030950.2	0.12293	0.199066
Soltu.DM.01G048080.1	0.122885	0.222876
Soltu.DM.01G041560.1	0.122778	0.198264
Soltu.DM.01G032180.1	0.12277	0.277518
Soltu.DM.12G004240.1	0.122686	0.277849
Soltu.DM.05G019050.1	0.122597	0.0126082
Soltu.DM.01G043010.1	0.122493	0.196171
Soltu.DM.11G014280.1	0.12248	0.19308
Soltu.DM.01G045880.1	0.122465	0.254691
Soltu.DM.02G007250.1	0.122429	0.118574
Soltu.DM.05G025820.2	0.122384	0.218332
Soltu.DM.01G046820.1	0.122242	0.142903
Soltu.DM.03G031900.6	0.122222	0.175519
Soltu.DM.02G009970.1	0.122214	0.279034
Soltu.DM.04G028140.1	0.122182	0.243718
Soltu.DM.02G016700.1	0.12218	0.258483
Soltu.DM.05G003790.1	0.122167	0.0877097
Soltu.DM.12G025430.4	0.122063	0.0593654
Soltu.DM.01G042660.1	0.122036	0.202278
Soltu.DM.01G033730.4	0.121828	0.279879
Soltu.DM.03G035570.1	0.121808	0.092435
Soltu.DM.02G021100.1	0.121805	0.0465956
Soltu.DM.11G024710.2	0.121647	0.248841
Soltu.DM.06G013500.1	0.12146	0.151325
Soltu.DM.01G042760.1	0.121447	0.201207
Soltu.DM.09G002460.1	0.121425	0.281658
Soltu.DM.09G028960.1	0.12131	0.240751
Soltu.DM.06G029290.1	0.121135	0.241811
Soltu.DM.03G013670.1	0.121036	0.274992
Soltu.DM.01G042340.1	0.120897	0.184053
Soltu.DM.05G019990.1	0.120888	0.175445
Soltu.DM.05G010110.1	0.120603	0.190805
Soltu.DM.04G007240.1	0.120511	0.0620055
Soltu.DM.01G036050.1	0.120482	0.284891
Soltu.DM.03G021780.1	0.120344	0.178728
Soltu.DM.01G044350.1	0.120171	0.194812
Soltu.DM.01G045630.1	0.120085	0.162646
Soltu.DM.09G006040.1	0.120084	0.114038
Soltu.DM.10G024820.1	0.120066	0.286227
Soltu.DM.03G033170.2	0.120038	0.211668
Soltu.DM.01G042590.1	0.120012	0.0812908
Soltu.DM.02G024200.1	0.119858	0.240526
Soltu.DM.03G021990.1	0.119848	0.198996
Soltu.DM.12G023520.1	0.119844	0.286044
Soltu.DM.04G023540.2	0.119695	0.0017557
Soltu.DM.12G021570.1	0.119688	0.247307
Soltu.DM.06G014430.1	0.119393	0.222211
Soltu.DM.05G012120.2	0.119263	0.0913824
Soltu.DM.07G002960.1	0.119044	0.20253
Soltu.DM.02G012380.2	0.118897	0.281136
Soltu.DM.11G002660.3	0.118833	0.241929
Soltu.DM.07G000650.1	0.118816	0.291124
Soltu.DM.01G044590.1	0.11869	0.138067
Soltu.DM.12G008270.1	0.11868	0.291717
Soltu.DM.12G021880.1	0.118522	0.284017
Soltu.DM.01G023730.1	0.118491	0.281937
Soltu.DM.10G020950.1	0.118451	0.0865674
Soltu.DM.03G031630.1	0.118308	0.199121
Soltu.DM.09G028050.1	0.11827	0.277601
Soltu.DM.01G042210.1	0.118241	0.255331
Soltu.DM.12G026900.1	0.118218	0.00779301
Soltu.DM.11G021840.2	0.118143	0.293143
Soltu.DM.03G013520.2	0.118133	0.172393
Soltu.DM.09G018520.1	0.11813	0.270913
Soltu.DM.05G022190.1	0.118119	0.29354
Soltu.DM.03G019620.1	0.118114	0.0517359
Soltu.DM.03G035240.2	0.118105	0.191012
Soltu.DM.04G005970.1	0.118084	0.188027
Soltu.DM.01G038500.1	0.118055	0.265945
Soltu.DM.11G010140.1	0.11802	0.292597
Soltu.DM.02G011210.1	0.117918	0.286583
Soltu.DM.05G026160.5	0.117807	0.00377214
Soltu.DM.02G016840.1	0.117786	0.260233
Soltu.DM.04G037010.1	0.11776	0.169899
Soltu.DM.04G022730.1	0.117622	0.264263
Soltu.DM.12G027330.1	0.117607	0.286626
Soltu.DM.06G029180.1	0.117595	0.279492
Soltu.DM.08G023500.1	0.117592	0.184039
Soltu.DM.07G021110.1	0.117436	0.250073
Soltu.DM.03G037250.1	0.117393	0.0967038
Soltu.DM.02G010940.1	0.117214	0.18989
Soltu.DM.03G002160.1	0.117212	0.249623
Soltu.DM.05G027060.1	0.117151	0.246647
Soltu.DM.04G014010.1	0.117137	0.246696
Soltu.DM.08G012560.1	0.117037	0.0974947
Soltu.DM.01G033080.2	0.117012	0.0424983
Soltu.DM.07G013900.1	0.116978	0.152023
Soltu.DM.11G022370.1	0.116949	0.292419
Soltu.DM.05G019840.1	0.116933	0.275761
Soltu.DM.09G020750.1	0.116925	0.29751
Soltu.DM.07G015770.1	0.116785	0.219214
Soltu.DM.02G012570.3	0.116757	0.182196
Soltu.DM.07G000120.1	0.116746	0.222347
Soltu.DM.09G023470.1	0.116711	0.200391
Soltu.DM.07G021480.2	0.116609	0.00947505
Soltu.DM.05G011980.1	0.116598	0.290479
Soltu.DM.10G020680.1	0.116583	0.123852
Soltu.DM.01G026610.1	0.11657	0.274247
Soltu.DM.01G045310.1	0.11654	0.285939
Soltu.DM.08G001430.1	0.116528	0.168782
Soltu.DM.06G002450.1	0.116408	0.149849
Soltu.DM.03G029100.2	0.116347	0.184122
Soltu.DM.03G025610.1	0.116311	0.0953722
Soltu.DM.08G017490.1	0.116132	0.278771
Soltu.DM.07G002790.1	0.116072	0.245029
Soltu.DM.09G025230.1	0.115969	0.0637443
Soltu.DM.01G026550.4	0.115703	0.140553
Soltu.DM.04G021630.1	0.115476	0.291965
Soltu.DM.05G021430.1	0.115466	0.0558541
Soltu.DM.12G024690.1	0.115432	0.151502
Soltu.DM.01G034670.1	0.115379	0.00360509
Soltu.DM.12G006640.1	0.115316	0.0758343
Soltu.DM.03G035260.1	0.115287	0.172217
Soltu.DM.12G026160.1	0.115276	0.24117
Soltu.DM.07G000770.1	0.115171	0.237679
Soltu.DM.11G025840.1	0.11515	0.198126
Soltu.DM.06G021780.1	0.115104	0.296487
Soltu.DM.01G026190.1	0.115095	0.247372
Soltu.DM.07G021050.1	0.115088	0.27395
Soltu.DM.02G009300.1	0.115039	0.182476
Soltu.DM.04G034270.1	0.115038	0.019598
Soltu.DM.05G022810.1	0.115013	0.243779
Soltu.DM.05G027000.1	0.114737	0.285201
Soltu.DM.04G001770.2	0.114687	0.204034
Soltu.DM.12G008280.1	0.114596	0.275532
Soltu.DM.07G006100.1	0.114533	0.217835
Soltu.DM.03G009780.1	0.114441	0.237155
Soltu.DM.03G016470.1	0.114336	0.236992
Soltu.DM.01G045580.1	0.114324	0.10526
Soltu.DM.03G026780.1	0.114114	0.283562
Soltu.DM.01G035940.1	0.114097	0.212279
Soltu.DM.08G011520.1	0.114034	0.293213
Soltu.DM.03G016400.1	0.113998	0.298014
Soltu.DM.01G004780.1	0.113992	0.0264375
Soltu.DM.06G005130.1	0.113963	0.202744
Soltu.DM.06G019470.1	0.113944	0.308606
Soltu.DM.09G023990.1	0.113936	0.149484
Soltu.DM.03G015270.7	0.113875	0.144386
Soltu.DM.01G051110.1	0.113798	0.206515
Soltu.DM.04G025050.3	0.113797	0.0392168
Soltu.DM.11G018210.1	0.113792	0.193352
Soltu.DM.12G003210.1	0.113553	0.170469
Soltu.DM.01G027470.1	0.113448	0.284122
Soltu.DM.01G027140.1	0.113196	0.221309
Soltu.DM.01G049380.1	0.113166	0.173974
Soltu.DM.01G029160.1	0.113156	0.165763
Soltu.DM.01G032280.1	0.113131	0.194276
Soltu.DM.01G042360.5	0.113041	0.189564
Soltu.DM.07G026980.1	0.113019	0.298317
Soltu.DM.10G012880.2	0.112923	0.2842
Soltu.DM.01G031170.1	0.11285	0.195173
Soltu.DM.02G029230.1	0.112709	0.0772734
Soltu.DM.10G022490.1	0.112561	0.164979
Soltu.DM.01G043740.1	0.112494	0.194841
Soltu.DM.01G028750.1	0.112459	0.312626
Soltu.DM.01G047820.1	0.112456	0.102842
Soltu.DM.03G018360.1	0.112454	0.270424
Soltu.DM.04G036880.1	0.11243	0.176951
Soltu.DM.02G017540.1	0.112373	0.31282
Soltu.DM.12G028030.1	0.11234	0.198717
Soltu.DM.09G001270.1	0.112335	0.0486004
Soltu.DM.06G004510.1	0.112234	0.270322
Soltu.DM.11G007920.1	0.112157	0.134297
Soltu.DM.01G030810.1	0.111867	0.270132
Soltu.DM.09G022870.1	0.111819	0.313009
Soltu.DM.07G023810.1	0.111815	0.272326
Soltu.DM.06G033620.1	0.111791	0.31376
Soltu.DM.11G009580.1	0.111718	0.255189
Soltu.DM.06G032750.1	0.111608	0.139673
Soltu.DM.03G003910.1	0.111586	0.265211
Soltu.DM.03G002140.1	0.111399	0.0790654
Soltu.DM.10G023870.1	0.111345	0.215805
Soltu.DM.10G025910.4	0.111229	0.195828
Soltu.DM.07G009810.2	0.111188	0.195107
Soltu.DM.12G030010.1	0.111043	0.263969
Soltu.DM.11G012900.1	0.110978	0.0228978
Soltu.DM.09G026790.1	0.110945	0.319177
Soltu.DM.01G032330.1	0.110928	0.3047
Soltu.DM.11G000450.1	0.110866	0.276427
Soltu.DM.02G030820.1	0.110765	0.300026
Soltu.DM.03G034100.1	0.110758	0.319602
Soltu.DM.05G012010.1	0.110607	0.218002
Soltu.DM.07G004660.1	0.110594	0.199094
Soltu.DM.12G022050.1	0.110542	0.283685
Soltu.DM.01G039510.1	0.110382	0.307635
Soltu.DM.07G027220.1	0.110273	0.279456
Soltu.DM.05G006940.1	0.110207	0.321989
Soltu.DM.09G017220.1	0.110207	0.295847
Soltu.DM.07G026570.1	0.110103	0.313417
Soltu.DM.01G032850.1	0.110017	0.0283242
Soltu.DM.03G001440.1	0.109978	0.0389529
Soltu.DM.10G004300.1	0.109873	0.272143
Soltu.DM.01G030380.1	0.10979	0.170671
Soltu.DM.12G001350.1	0.109777	0.296758
Soltu.DM.01G051310.5	0.109702	0.263897
Soltu.DM.01G038460.1	0.109609	0.263369
Soltu.DM.12G005080.1	0.109593	0.134866
Soltu.DM.03G017440.1	0.109513	0.291671
Soltu.DM.03G003170.1	0.109399	0.152665
Soltu.DM.07G025670.1	0.109394	0.19173
Soltu.DM.08G009980.1	0.10933	0.320974
Soltu.DM.04G007800.1	0.109249	0.0307752
Soltu.DM.01G030530.1	0.109224	0.240868
Soltu.DM.01G027400.1	0.109209	0.272501
Soltu.DM.02G033940.1	0.109102	0.188924
Soltu.DM.07G021150.3	0.109071	0.322808
Soltu.DM.09G024850.4	0.108977	0.149454
Soltu.DM.12G003190.1	0.108974	0.171174
Soltu.DM.06G030220.1	0.108944	0.0202292
Soltu.DM.05G000750.1	0.108928	0.144861
Soltu.DM.01G031560.1	0.1088	0.288916
Soltu.DM.03G037580.1	0.108753	0.284969
Soltu.DM.06G017840.1	0.108747	0.0819653
Soltu.DM.02G026680.1	0.108717	0.216905
Soltu.DM.01G031710.1	0.108675	0.219156
Soltu.DM.11G023530.3	0.108627	0.0147184
Soltu.DM.03G030740.1	0.108605	0.327616
Soltu.DM.02G012280.1	0.108563	0.280569
Soltu.DM.03G025980.1	0.108545	0.214639
Soltu.DM.03G029270.1	0.10854	0.316926
Soltu.DM.10G002680.1	0.108485	0.314827
Soltu.DM.07G022440.1	0.108429	0.327547
Soltu.DM.06G014850.1	0.108394	0.234528
Soltu.DM.11G017220.1	0.108349	0.326325
Soltu.DM.06G010430.1	0.108316	0.168954
Soltu.DM.01G050660.1	0.108287	0.299102
Soltu.DM.01G034490.1	0.108282	0.296878
Soltu.DM.08G018020.1	0.108276	0.12815
Soltu.DM.07G027060.1	0.108273	0.33024
Soltu.DM.10G002160.1	0.108188	0.225761
Soltu.DM.05G003140.1	0.108111	0.104008
Soltu.DM.03G014320.1	0.107968	0.328107
Soltu.DM.01G042970.1	0.10796	0.186196
Soltu.DM.01G004860.2	0.107894	0.00405215
Soltu.DM.12G017720.1	0.107825	0.229781
Soltu.DM.10G003040.2	0.107721	0.130127
Soltu.DM.05G001840.1	0.107681	0.146333
Soltu.DM.12G004910.1	0.107638	0.204289
Soltu.DM.12G006840.1	0.107574	0.159547
Soltu.DM.09G008980.1	0.10752	0.151773
Soltu.DM.06G025860.1	0.107518	0.273935
Soltu.DM.01G025250.3	0.107332	0.143028
Soltu.DM.06G000550.1	0.107313	0.262474
Soltu.DM.03G031870.1	0.107307	0.161571
Soltu.DM.08G027620.1	0.10729	0.325022
Soltu.DM.09G002600.3	0.107198	0.0929074
Soltu.DM.01G038280.3	0.107192	0.198838
Soltu.DM.04G030280.1	0.107051	0.296714
Soltu.DM.03G002900.1	0.106977	0.242065
Soltu.DM.01G027370.1	0.106967	0.160015
Soltu.DM.03G013930.1	0.10694	0.335476
Soltu.DM.01G008360.1	0.106903	0.0214047
Soltu.DM.02G021070.1	0.106857	0.0687903
Soltu.DM.09G006210.1	0.106832	0.27984
Soltu.DM.06G024010.1	0.106817	0.209823
Soltu.DM.08G025140.1	0.106812	0.302385
Soltu.DM.12G006890.1	0.106776	0.319275
Soltu.DM.01G028790.1	0.106752	0.247115
Soltu.DM.05G025800.2	0.10669	0.295916
Soltu.DM.01G046300.1	0.10668	0.30111
Soltu.DM.01G015840.10	0.106644	0.11371
Soltu.DM.01G031410.1	0.106617	0.242143
Soltu.DM.03G037520.1	0.106608	0.28735
Soltu.DM.12G026190.1	0.106482	0.337355
Soltu.DM.04G010630.3	0.106454	0.203801
Soltu.DM.08G029680.1	0.106403	0.0688266
Soltu.DM.04G004800.1	0.106392	0.329751
Soltu.DM.09G005520.1	0.106381	0.0675455
Soltu.DM.03G012350.1	0.106315	0.110766
Soltu.DM.01G051520.2	0.106239	0.293562
Soltu.DM.03G000080.1	0.106226	0.283157
Soltu.DM.07G024860.2	0.106117	0.238868
Soltu.DM.02G030750.1	0.105987	0.328028
Soltu.DM.01G034690.2	0.105986	0.298561
Soltu.DM.04G024090.2	0.105962	0.208664
Soltu.DM.03G004260.3	0.10583	0.250134
Soltu.DM.01G024850.1	0.105786	0.339829
Soltu.DM.01G039570.1	0.105779	0.196055
Soltu.DM.01G049940.1	0.105712	0.301588
Soltu.DM.06G033990.1	0.105696	0.337591
Soltu.DM.01G044610.1	0.10567	0.340007
Soltu.DM.05G025710.2	0.105464	0.159863
Soltu.DM.10G016670.1	0.105416	0.341459
Soltu.DM.08G018900.1	0.105386	0.284484
Soltu.DM.03G031810.1	0.105328	0.237997
Soltu.DM.01G010750.1	0.105159	0.303846
Soltu.DM.12G005340.1	0.105102	0.270295
Soltu.DM.03G028390.1	0.105084	0.256988
Soltu.DM.03G020760.1	0.105057	0.250136
Soltu.DM.12G024980.1	0.104989	0.235476
Soltu.DM.08G015510.1	0.104989	0.32702
Soltu.DM.06G018500.1	0.104985	0.0780051
Soltu.DM.01G001580.1	0.104963	0.297711
Soltu.DM.03G019450.1	0.104857	0.307898
Soltu.DM.08G000990.1	0.104838	0.343371
Soltu.DM.02G017880.1	0.104815	0.340874
Soltu.DM.01G006830.1	0.104784	0.291985
Soltu.DM.02G012190.1	0.104779	0.000308828
Soltu.DM.06G028420.1	0.104748	0.342423
Soltu.DM.02G019670.1	0.104681	0.101522
Soltu.DM.01G036000.1	0.104675	0.252009
Soltu.DM.01G050260.1	0.104617	0.053785
Soltu.DM.11G006660.1	0.104513	0.317699
Soltu.DM.07G001700.1	0.104462	0.0134366
Soltu.DM.01G038370.1	0.104398	0.158657
Soltu.DM.12G004190.1	0.104376	0.271305
Soltu.DM.02G018220.1	0.104353	0.217719
Soltu.DM.07G010560.1	0.104351	0.260649
Soltu.DM.01G029980.1	0.104191	0.226574
Soltu.DM.02G025210.1	0.104185	0.345175
Soltu.DM.03G029120.1	0.104143	0.332405
Soltu.DM.05G003780.1	0.10405	0.239199
Soltu.DM.01G037820.1	0.104033	0.225477
Soltu.DM.01G002820.1	0.104028	0.129569
Soltu.DM.09G021850.1	0.103924	0.336708
Soltu.DM.06G003170.1	0.103924	0.2882
Soltu.DM.07G018780.1	0.103922	0.0637853
Soltu.DM.01G033460.1	0.10385	0.332799
Soltu.DM.01G037150.1	0.103782	0.342003
Soltu.DM.01G051570.2	0.103771	0.148583
Soltu.DM.03G029710.1	0.103741	0.114251
Soltu.DM.01G035790.2	0.1037	0.129892
Soltu.DM.06G005580.1	0.103697	0.305758
[truncated: 24,870 more rows]

## Sheet: StCBF2 vs E3 CA
gene	log2FoldChange	pvalue
Soltu.DM.03G016730.1	8.33363	3.52091e-13
Soltu.DM.06G028610.2	7.50765	4.32563e-08
Soltu.DM.09G023310.3	6.57703	8.6947e-11
Soltu.DM.07G015210.1	5.01702	2.54279e-46
Soltu.DM.01G029630.1	4.28883	1.93877e-09
Soltu.DM.07G015220.1	4.16131	4.37443e-19
Soltu.DM.07G016350.2	3.96575	3.47893e-05
Soltu.DM.06G016380.1	3.86892	0.000140176
Soltu.DM.03G030310.1	3.69621	2.90223e-15
Soltu.DM.03G030290.1	3.65405	6.56359e-25
Soltu.DM.03G030320.1	3.61403	7.94961e-19
Soltu.DM.06G025820.1	3.60034	1.56248e-13
Soltu.DM.01G036730.1	3.40759	3.11021e-06
Soltu.DM.09G005280.1	3.35069	0.000128864
Soltu.DM.01G027800.1	3.27692	1.19878e-14
Soltu.DM.06G022960.2	3.24959	2.20301e-10
Soltu.DM.12G024050.2	3.22495	1.38671e-07
Soltu.DM.04G030790.1	3.22432	1.96697e-07
Soltu.DM.07G012540.1	3.16378	1.97418e-90
Soltu.DM.01G027950.1	3.14074	6.84555e-06
Soltu.DM.02G013810.2	3.10573	4.24601e-12
Soltu.DM.08G015420.1	3.07664	1.05913e-13
Soltu.DM.02G019400.1	3.07527	4.62543e-17
Soltu.DM.02G018060.1	3.07302	1.073e-26
Soltu.DM.S002200.1	3.06897	6.19611e-15
Soltu.DM.01G005240.1	3.04069	1.35766e-24
Soltu.DM.02G019400.2	3.0365	1.58198e-09
Soltu.DM.03G037430.1	3.02954	6.76586e-22
Soltu.DM.01G005200.1	3.02937	4.79022e-06
Soltu.DM.09G021870.1	3.01964	1.67962e-14
Soltu.DM.01G035630.1	2.99646	6.55561e-21
Soltu.DM.06G016510.1	2.99588	0.00202941
Soltu.DM.03G037210.1	2.98782	1.11666e-46
Soltu.DM.09G000670.1	2.95439	5.5453e-10
Soltu.DM.09G021850.1	2.95332	2.20782e-15
Soltu.DM.08G025150.1	2.94923	0.000197282
Soltu.DM.07G021960.1	2.92114	0.00019995
Soltu.DM.02G032930.4	2.90598	1.19171e-06
Soltu.DM.09G020230.1	2.87923	8.15175e-42
Soltu.DM.02G014000.2	2.84095	4.02542e-27
Soltu.DM.04G027470.1	2.81887	1.01706e-10
Soltu.DM.04G027260.1	2.81828	2.41576e-22
Soltu.DM.02G013810.1	2.81185	1.68235e-12
Soltu.DM.09G021900.1	2.7765	5.28032e-18
Soltu.DM.06G025820.2	2.76483	0.000407786
Soltu.DM.09G021770.1	2.74273	5.62427e-11
Soltu.DM.12G028710.1	2.71341	8.4431e-05
Soltu.DM.01G038650.1	2.70962	2.70254e-10
Soltu.DM.07G025630.1	2.67294	2.5715e-12
Soltu.DM.02G014020.1	2.66697	5.09395e-08
Soltu.DM.01G025570.1	2.64222	7.58764e-05
Soltu.DM.07G021730.1	2.64094	5.39729e-05
Soltu.DM.01G045120.1	2.60914	0.00160897
Soltu.DM.07G003120.1	2.60759	0.00160805
Soltu.DM.01G005170.1	2.6004	2.45402e-10
Soltu.DM.01G038680.1	2.59881	7.2582e-11
Soltu.DM.04G034660.1	2.59367	1.08403e-15
Soltu.DM.02G030450.1	2.58528	2.06748e-21
Soltu.DM.11G012500.1	2.56498	1.71221e-34
Soltu.DM.01G005180.1	2.56487	1.36802e-21
Soltu.DM.05G025140.1	2.55853	4.15068e-05
Soltu.DM.06G023600.1	2.54287	0.00187773
Soltu.DM.04G030330.1	2.53727	4.25467e-11
Soltu.DM.12G026740.1	2.52682	1.36803e-55
Soltu.DM.02G032930.8	2.52068	4.12092e-08
Soltu.DM.04G036350.1	2.47452	3.67858e-06
Soltu.DM.09G009070.2	2.47223	2.30331e-15
Soltu.DM.06G019440.1	2.4662	1.95508e-11
Soltu.DM.06G016370.1	2.46398	0.00252803
Soltu.DM.07G015230.1	2.46066	4.31602e-05
Soltu.DM.06G008220.1	2.45635	2.26306e-23
Soltu.DM.01G039330.1	2.45075	1.65797e-07
Soltu.DM.06G022910.1	2.43147	9.76464e-26
Soltu.DM.11G009690.1	2.41665	4.02967e-10
Soltu.DM.02G016210.1	2.41176	6.75086e-08
Soltu.DM.12G009120.1	2.40445	9.32598e-30
Soltu.DM.05G002280.1	2.39139	0.00289385
Soltu.DM.03G023900.1	2.37084	0.00164706
Soltu.DM.02G014030.1	2.36732	1.21667e-29
Soltu.DM.08G018950.1	2.36684	1.8572e-36
Soltu.DM.07G003120.2	2.35235	3.31181e-33
Soltu.DM.05G010370.1	2.35154	1.0176e-06
Soltu.DM.10G028070.1	2.34697	0.000254321
Soltu.DM.03G000840.1	2.34623	1.35195e-10
Soltu.DM.03G004830.1	2.33449	4.02033e-15
Soltu.DM.05G002320.1	2.32316	1.10511e-05
Soltu.DM.10G018880.1	2.31623	1.90689e-40
Soltu.DM.07G014150.1	2.29589	1.69434e-06
Soltu.DM.05G001660.1	2.29064	1.44072e-11
Soltu.DM.12G006650.1	2.28491	7.23246e-05
Soltu.DM.05G005190.1	2.27944	4.98098e-07
Soltu.DM.01G040150.1	2.27839	0.00111904
Soltu.DM.07G027860.1	2.27489	5.73914e-05
Soltu.DM.04G028750.1	2.27145	0.00197925
Soltu.DM.09G026160.1	2.2589	0.00361234
Soltu.DM.01G032190.1	2.25343	9.41679e-11
Soltu.DM.12G022690.1	2.21078	0.000901975
Soltu.DM.10G010630.1	2.20713	0.00143226
Soltu.DM.02G016230.1	2.19542	0.000118306
Soltu.DM.02G014000.4	2.19424	3.47965e-06
Soltu.DM.08G025180.1	2.18544	3.91156e-23
Soltu.DM.11G005110.1	2.17746	3.75352e-08
Soltu.DM.02G027740.1	2.16677	6.70435e-06
Soltu.DM.09G021930.1	2.16244	6.06812e-05
Soltu.DM.09G020230.3	2.1613	1.26333e-07
Soltu.DM.02G014000.1	2.14839	5.65862e-54
Soltu.DM.12G006830.1	2.14553	2.15075e-10
Soltu.DM.01G044180.1	2.10914	1.23531e-22
Soltu.DM.07G016460.1	2.10348	2.3668e-07
Soltu.DM.07G014170.1	2.09925	0.000420626
Soltu.DM.02G008060.1	2.09727	1.60431e-23
Soltu.DM.08G025480.1	2.09626	0.00136343
Soltu.DM.02G008300.1	2.08676	0.000362822
Soltu.DM.03G000900.1	2.08452	9.63181e-10
Soltu.DM.04G002660.1	2.0728	0.000162221
Soltu.DM.11G016990.1	2.06007	5.59059e-08
Soltu.DM.01G041280.1	2.05228	1.47054e-07
Soltu.DM.02G014010.1	2.04364	1.13483e-05
Soltu.DM.10G002270.1	2.042	7.19824e-52
Soltu.DM.08G003470.4	2.02955	0.000213331
Soltu.DM.11G026300.1	2.01562	0.000444588
Soltu.DM.01G036590.1	2.01474	0.00242858
Soltu.DM.04G037290.1	2.01177	9.38227e-06
Soltu.DM.01G026360.1	2.00957	0.000176358
Soltu.DM.08G020040.1	1.99677	4.05093e-08
Soltu.DM.02G012480.1	1.9957	0.000113675
Soltu.DM.08G025210.1	1.9833	1.02657e-08
Soltu.DM.06G003760.1	1.98052	7.90864e-06
Soltu.DM.12G012040.1	1.97359	4.63004e-08
Soltu.DM.10G025370.1	1.96949	1.22345e-05
Soltu.DM.08G021330.1	1.95689	9.20542e-05
Soltu.DM.08G019380.1	1.94985	0.00280265
Soltu.DM.01G033300.1	1.9291	0.000747391
Soltu.DM.12G011670.2	1.91952	0.000464343
Soltu.DM.01G002240.1	1.9181	0.00049613
Soltu.DM.06G034020.1	1.91724	0.00317859
Soltu.DM.01G051550.1	1.9088	6.77424e-07
Soltu.DM.04G021930.1	1.90392	6.69736e-09
Soltu.DM.01G049490.1	1.87335	5.0992e-05
Soltu.DM.01G039150.1	1.87245	5.30997e-09
Soltu.DM.04G028320.1	1.87204	0.000406211
Soltu.DM.03G034520.1	1.86925	0.000131335
Soltu.DM.09G024650.1	1.86046	6.19248e-18
Soltu.DM.12G029610.1	1.85902	5.43421e-12
Soltu.DM.05G001670.1	1.85809	2.03865e-05
Soltu.DM.06G005820.1	1.8532	8.72151e-06
Soltu.DM.04G019850.3	1.8494	0.00364521
Soltu.DM.08G022630.1	1.84297	1.26297e-10
Soltu.DM.07G013810.1	1.84281	9.36494e-15
Soltu.DM.03G036710.1	1.842	3.80355e-05
Soltu.DM.01G032820.5	1.83545	0.000210886
Soltu.DM.03G000850.1	1.83098	2.55972e-07
Soltu.DM.01G043360.1	1.82988	0.000100256
Soltu.DM.07G017900.1	1.82438	1.58048e-05
Soltu.DM.07G024910.1	1.82199	5.42314e-33
Soltu.DM.12G025930.2	1.80994	0.00038567
Soltu.DM.08G017220.1	1.80318	0.000225728
Soltu.DM.09G030470.1	1.79097	9.24009e-28
Soltu.DM.02G028040.1	1.7863	3.8437e-13
Soltu.DM.05G003140.1	1.7794	7.26283e-07
Soltu.DM.11G020830.2	1.7703	2.86712e-07
Soltu.DM.05G010240.1	1.76192	0.000283544
Soltu.DM.07G021330.1	1.75623	0.00327715
Soltu.DM.01G050560.1	1.75367	5.64845e-09
Soltu.DM.12G029610.2	1.75214	0.00157975
Soltu.DM.02G007030.4	1.75117	4.5428e-53
Soltu.DM.06G016360.1	1.75014	0.0014819
Soltu.DM.03G034080.1	1.74962	3.23186e-08
Soltu.DM.10G025630.2	1.74794	0.00253804
Soltu.DM.01G044280.1	1.74642	1.50791e-39
Soltu.DM.08G001800.1	1.745	5.94715e-06
Soltu.DM.01G027130.1	1.74412	0.00151965
Soltu.DM.01G029600.3	1.74353	6.04188e-05
Soltu.DM.03G000860.1	1.73397	4.73826e-13
Soltu.DM.03G021100.1	1.72553	0.00166181
Soltu.DM.10G022900.1	1.72456	2.39685e-09
Soltu.DM.01G048190.1	1.72242	4.00762e-16
Soltu.DM.08G027240.1	1.71516	7.8745e-32
Soltu.DM.02G020860.1	1.71497	1.80954e-06
Soltu.DM.12G009390.2	1.71433	2.44867e-05
Soltu.DM.08G001230.1	1.71172	2.89197e-11
Soltu.DM.07G004210.1	1.69767	7.25463e-07
Soltu.DM.11G021860.1	1.68899	3.66685e-06
Soltu.DM.07G004210.2	1.68839	0.000178073
Soltu.DM.01G045930.1	1.67379	3.27119e-07
Soltu.DM.08G027180.1	1.67246	0.00208584
Soltu.DM.08G015110.1	1.67177	0.000253379
Soltu.DM.01G031610.1	1.66846	2.42787e-08
Soltu.DM.12G001430.1	1.66801	0.000159397
Soltu.DM.08G015510.1	1.66698	5.72446e-11
Soltu.DM.03G023740.1	1.65663	1.47863e-05
Soltu.DM.09G008370.1	1.65199	0.00231796
Soltu.DM.03G030750.1	1.65136	0.000890069
Soltu.DM.04G008730.1	1.63526	0.000677892
Soltu.DM.01G041270.1	1.63523	4.73878e-21
Soltu.DM.09G007020.1	1.62703	8.62403e-23
Soltu.DM.02G012830.1	1.62281	9.92439e-17
Soltu.DM.05G002580.1	1.61656	0.000277117
Soltu.DM.04G006710.1	1.61488	0.000206969
Soltu.DM.09G007030.1	1.61037	5.03168e-22
Soltu.DM.04G020670.1	1.60264	0.00119824
Soltu.DM.03G018430.1	1.59697	9.11618e-14
Soltu.DM.05G019610.1	1.59635	0.00096278
Soltu.DM.08G021160.2	1.59484	3.34834e-05
Soltu.DM.12G011670.1	1.59146	3.68954e-05
Soltu.DM.12G004790.1	1.58902	7.065e-40
Soltu.DM.12G000030.1	1.58588	1.35615e-07
Soltu.DM.12G025040.1	1.57849	0.00627991
Soltu.DM.02G016750.1	1.57097	4.6109e-27
Soltu.DM.09G022840.1	1.56251	1.384e-08
Soltu.DM.03G003090.2	1.55741	0.000104672
Soltu.DM.04G022680.1	1.55699	1.62237e-13
Soltu.DM.01G035170.1	1.55429	3.84158e-11
Soltu.DM.02G020350.1	1.54888	2.61648e-07
Soltu.DM.04G027770.1	1.54637	1.39754e-09
Soltu.DM.12G006840.1	1.52878	0.000108241
Soltu.DM.08G023700.1	1.52406	2.85197e-05
Soltu.DM.11G007720.1	1.52311	0.000103995
Soltu.DM.06G029390.1	1.52242	1.79559e-05
Soltu.DM.02G016740.1	1.52005	7.02555e-13
Soltu.DM.05G002350.3	1.51883	0.00413365
Soltu.DM.11G026530.1	1.51873	0.00514526
Soltu.DM.05G025800.1	1.51727	0.00132291
Soltu.DM.06G031540.1	1.51691	0.000319163
Soltu.DM.04G026490.1	1.51564	1.81126e-43
Soltu.DM.12G025930.3	1.51547	0.000429365
Soltu.DM.06G018650.1	1.51442	1.04122e-34
Soltu.DM.07G002220.1	1.51166	1.33741e-06
Soltu.DM.06G028640.1	1.51002	1.04866e-08
Soltu.DM.08G028990.1	1.50941	0.000176483
Soltu.DM.02G027190.1	1.49558	1.5518e-08
Soltu.DM.02G012190.1	1.49498	2.81004e-09
Soltu.DM.05G002870.1	1.49146	1.17924e-06
Soltu.DM.08G023960.1	1.48686	2.14471e-21
Soltu.DM.04G030200.2	1.48605	4.53714e-07
Soltu.DM.03G031920.1	1.48541	0.000820641
Soltu.DM.02G015910.1	1.48306	3.38389e-06
Soltu.DM.04G003740.1	1.47534	0.00446972
Soltu.DM.02G030540.1	1.47174	2.45304e-08
Soltu.DM.10G021890.1	1.47141	4.81044e-08
Soltu.DM.03G021820.1	1.46865	8.27208e-06
Soltu.DM.04G009990.1	1.46841	0.00100635
Soltu.DM.12G027050.1	1.46293	1.14608e-06
Soltu.DM.09G007650.1	1.45574	0.0036527
Soltu.DM.12G023640.1	1.45285	7.09399e-25
Soltu.DM.07G000450.1	1.44963	2.1854e-06
Soltu.DM.02G015100.1	1.43947	0.00683157
Soltu.DM.01G024020.1	1.43535	0.00229152
Soltu.DM.03G037130.1	1.43488	1.91524e-13
Soltu.DM.04G030230.1	1.43437	0.000261583
Soltu.DM.09G016430.1	1.42925	1.70662e-05
Soltu.DM.04G032980.1	1.42772	1.93642e-06
Soltu.DM.06G011420.1	1.42244	0.00184409
Soltu.DM.01G045970.1	1.41755	7.68559e-07
Soltu.DM.11G022040.1	1.41328	0.000847544
Soltu.DM.01G001890.2	1.40919	0.000478752
Soltu.DM.09G024270.1	1.40674	0.00230152
Soltu.DM.08G017230.1	1.40398	0.00306893
Soltu.DM.02G004650.1	1.40199	4.2961e-08
Soltu.DM.08G015410.1	1.40128	0.00528407
Soltu.DM.02G027440.2	1.39973	8.04031e-05
Soltu.DM.01G036170.1	1.3945	0.00176715
Soltu.DM.09G030450.1	1.39372	1.27823e-36
Soltu.DM.03G030790.1	1.3859	6.86109e-10
Soltu.DM.08G027890.1	1.38294	4.6411e-05
Soltu.DM.03G037550.3	1.38202	0.00109599
Soltu.DM.03G026970.1	1.38144	3.5152e-05
Soltu.DM.02G004790.1	1.3807	0.00106717
Soltu.DM.01G050740.2	1.37759	4.47349e-21
Soltu.DM.02G026870.2	1.3771	5.83973e-05
Soltu.DM.03G033470.1	1.36716	1.79877e-07
Soltu.DM.04G037940.1	1.36454	4.07582e-07
Soltu.DM.09G028560.1	1.36205	7.64345e-22
Soltu.DM.06G018620.1	1.36159	3.91722e-05
Soltu.DM.01G036120.1	1.36091	0.00588008
Soltu.DM.09G030490.1	1.35272	1.69835e-16
Soltu.DM.09G027180.1	1.35141	4.51227e-06
Soltu.DM.01G021910.1	1.34986	0.00550619
Soltu.DM.08G001360.1	1.3496	2.28672e-25
Soltu.DM.09G000380.1	1.34889	9.0045e-36
Soltu.DM.02G014040.1	1.3483	1.26665e-21
Soltu.DM.01G041180.1	1.34326	0.00112267
Soltu.DM.03G030760.1	1.34222	1.84933e-07
Soltu.DM.09G001660.1	1.34141	0.00678588
Soltu.DM.01G032300.1	1.34136	0.00636812
Soltu.DM.03G026960.1	1.33891	0.000204038
Soltu.DM.02G012170.1	1.3381	7.42848e-06
Soltu.DM.12G028930.1	1.33693	2.42896e-11
Soltu.DM.08G000480.1	1.33673	3.98042e-10
Soltu.DM.11G021210.1	1.33297	0.000944556
Soltu.DM.01G001950.1	1.32964	0.000652084
Soltu.DM.05G001700.1	1.3237	1.04251e-05
Soltu.DM.05G020050.2	1.32235	0.00329404
Soltu.DM.09G030440.1	1.31929	5.49702e-36
Soltu.DM.12G029100.1	1.31074	1.18566e-28
Soltu.DM.01G050210.2	1.31055	1.45345e-35
Soltu.DM.05G003210.1	1.30855	0.0047215
Soltu.DM.04G029040.1	1.30613	0.00201092
Soltu.DM.10G011440.1	1.30211	2.12115e-29
Soltu.DM.12G026030.1	1.29557	7.61619e-12
Soltu.DM.11G009410.1	1.29421	0.00299108
Soltu.DM.05G002330.1	1.29391	2.22624e-06
Soltu.DM.10G020990.1	1.29266	5.41829e-21
Soltu.DM.10G030260.1	1.29236	9.06009e-34
Soltu.DM.07G025750.1	1.29234	0.00126813
Soltu.DM.08G023710.1	1.28939	1.26504e-11
Soltu.DM.01G042680.2	1.28866	0.00668427
Soltu.DM.03G030100.1	1.28864	6.69605e-22
Soltu.DM.04G037140.1	1.28802	6.68491e-29
Soltu.DM.09G030450.3	1.28605	4.13864e-34
Soltu.DM.11G002080.1	1.28273	0.00123099
Soltu.DM.03G029080.3	1.27966	5.59499e-06
Soltu.DM.03G000830.2	1.27505	2.14886e-22
Soltu.DM.01G033710.1	1.27303	0.000394741
Soltu.DM.10G019450.1	1.27158	3.0942e-05
Soltu.DM.07G016520.1	1.27095	0.00621521
Soltu.DM.09G007060.1	1.27007	0.000213816
Soltu.DM.11G003810.1	1.26324	0.00705139
Soltu.DM.02G012460.1	1.26078	7.95831e-14
Soltu.DM.04G034250.1	1.25769	0.00231057
Soltu.DM.01G048710.1	1.25725	2.70992e-25
Soltu.DM.07G020320.1	1.25504	0.00536516
Soltu.DM.01G036630.1	1.25443	5.44176e-19
Soltu.DM.08G026500.1	1.25341	9.15682e-06
Soltu.DM.09G008340.1	1.25201	3.68273e-05
Soltu.DM.03G029340.1	1.24777	2.84054e-16
Soltu.DM.06G003900.1	1.24429	9.42491e-10
Soltu.DM.09G008210.1	1.24284	0.00585551
Soltu.DM.06G028610.1	1.2422	8.90262e-22
Soltu.DM.02G020870.1	1.24163	0.000470318
Soltu.DM.10G008120.1	1.2414	0.000504582
Soltu.DM.04G030280.1	1.23885	1.98796e-08
Soltu.DM.09G019730.1	1.23876	4.13626e-14
Soltu.DM.05G001680.1	1.22597	1.4479e-06
Soltu.DM.01G023050.1	1.22315	8.97499e-15
Soltu.DM.01G044260.1	1.22202	1.65749e-14
Soltu.DM.03G020370.1	1.22196	0.00071304
Soltu.DM.01G049450.1	1.21505	0.001661
Soltu.DM.04G027650.1	1.21224	0.00171015
Soltu.DM.02G025840.1	1.20975	5.52242e-27
Soltu.DM.06G029590.1	1.20839	1.97199e-19
Soltu.DM.12G001290.1	1.20539	2.22021e-15
Soltu.DM.07G013280.1	1.20251	7.66577e-14
Soltu.DM.10G002460.1	1.1978	0.0002833
Soltu.DM.07G001170.3	1.19704	1.92426e-06
Soltu.DM.01G034560.2	1.19384	0.000634027
Soltu.DM.01G035380.1	1.19301	3.1447e-12
Soltu.DM.12G024830.1	1.19213	0.000268436
Soltu.DM.02G006160.2	1.19145	1.82529e-10
Soltu.DM.03G016190.1	1.18735	2.31479e-09
Soltu.DM.04G030060.1	1.18659	0.00466607
Soltu.DM.01G027640.1	1.18496	1.75163e-07
Soltu.DM.05G020560.1	1.18473	5.13774e-09
Soltu.DM.03G032650.1	1.18466	1.22789e-07
Soltu.DM.11G020830.1	1.18274	1.30265e-06
Soltu.DM.03G030020.1	1.17981	1.56019e-25
Soltu.DM.07G022850.1	1.17881	0.00201725
Soltu.DM.10G017880.1	1.17594	7.29196e-05
Soltu.DM.07G013010.2	1.17519	4.47913e-18
Soltu.DM.04G001320.1	1.17318	0.00303749
Soltu.DM.02G033020.1	1.17201	0.00291839
Soltu.DM.04G037850.2	1.17166	0.00148736
Soltu.DM.03G000870.1	1.17097	7.24359e-05
Soltu.DM.01G036420.1	1.17027	3.0882e-13
Soltu.DM.08G015890.1	1.16737	2.71344e-35
Soltu.DM.05G026770.1	1.16277	6.28035e-19
Soltu.DM.08G015900.1	1.16047	2.52003e-06
Soltu.DM.01G047820.1	1.15969	8.20439e-06
Soltu.DM.07G003720.1	1.15775	0.00464517
Soltu.DM.04G037850.1	1.15671	2.37846e-09
Soltu.DM.09G019080.1	1.15313	0.00665449
Soltu.DM.01G040860.3	1.15296	0.00604263
Soltu.DM.09G025840.1	1.15204	0.000900196
Soltu.DM.07G016150.2	1.15151	0.00839358
Soltu.DM.06G018370.1	1.15131	2.54065e-05
Soltu.DM.07G016110.1	1.15098	0.00233262
Soltu.DM.05G022280.1	1.1488	2.81705e-07
Soltu.DM.03G016400.1	1.14855	7.57474e-05
Soltu.DM.11G004060.1	1.14829	0.00361741
Soltu.DM.01G019820.1	1.14718	6.73727e-05
Soltu.DM.01G051010.1	1.14093	1.63342e-05
Soltu.DM.11G004520.1	1.13963	4.87594e-10
Soltu.DM.01G028750.1	1.13606	8.76227e-09
Soltu.DM.01G049350.1	1.13296	1.27634e-05
Soltu.DM.12G025800.1	1.13187	2.27027e-06
Soltu.DM.04G029350.3	1.13105	0.00638428
Soltu.DM.01G049280.1	1.1298	0.00175974
Soltu.DM.03G013870.1	1.12907	0.0055835
Soltu.DM.03G010330.1	1.12884	0.000135429
Soltu.DM.01G046490.1	1.128	0.00575237
Soltu.DM.12G024050.1	1.12712	0.00201556
Soltu.DM.09G011580.1	1.12319	6.85849e-05
Soltu.DM.01G019850.1	1.12303	1.6966e-08
Soltu.DM.06G033010.1	1.12215	4.07306e-06
Soltu.DM.01G035310.1	1.1221	7.21064e-05
Soltu.DM.01G039100.1	1.11822	5.20278e-07
Soltu.DM.03G000830.3	1.11762	0.00398247
Soltu.DM.03G001460.4	1.11501	0.00103629
Soltu.DM.01G049900.1	1.11292	0.000415539
Soltu.DM.04G031580.1	1.11167	2.5464e-05
Soltu.DM.06G026420.1	1.10988	8.74807e-05
Soltu.DM.05G019610.2	1.10768	0.00650919
Soltu.DM.06G021200.1	1.10661	0.00505233
Soltu.DM.02G020270.1	1.1016	0.00896253
Soltu.DM.09G028710.1	1.09583	5.15271e-12
Soltu.DM.01G034540.1	1.09414	1.33982e-27
Soltu.DM.10G027550.1	1.09382	2.54263e-12
Soltu.DM.07G016950.1	1.0918	2.66672e-06
Soltu.DM.01G050700.2	1.09167	1.9632e-18
Soltu.DM.05G026820.1	1.08892	0.00336933
Soltu.DM.01G038330.1	1.08599	1.99103e-08
Soltu.DM.02G020350.2	1.08564	7.11187e-16
Soltu.DM.07G016960.1	1.08413	8.60632e-06
Soltu.DM.01G002010.1	1.08252	0.00602334
Soltu.DM.06G013790.1	1.07701	1.63158e-05
Soltu.DM.06G018380.1	1.07303	0.000141586
Soltu.DM.10G007540.1	1.07272	3.75716e-25
Soltu.DM.02G025840.4	1.07123	4.51911e-17
Soltu.DM.10G002450.1	1.06866	0.00336286
Soltu.DM.02G009140.1	1.06649	4.83813e-07
Soltu.DM.02G025810.1	1.0643	5.87534e-21
Soltu.DM.04G031570.1	1.06092	6.49686e-13
Soltu.DM.01G035530.2	1.05067	0.00153905
Soltu.DM.05G026770.2	1.04985	0.000105493
Soltu.DM.03G032490.1	1.04924	3.83223e-08
Soltu.DM.01G029600.2	1.04289	7.3001e-07
Soltu.DM.01G024440.1	1.04193	4.41963e-09
Soltu.DM.09G027680.1	1.03863	3.17251e-08
Soltu.DM.08G001790.1	1.03774	0.00310604
Soltu.DM.04G003410.2	1.03726	0.00757005
Soltu.DM.07G019640.1	1.03628	1.49608e-10
Soltu.DM.01G006570.1	1.03532	0.000190602
Soltu.DM.07G004210.3	1.031	0.00147862
Soltu.DM.05G001690.1	1.03053	0.00845967
Soltu.DM.07G001170.2	1.03	7.29624e-07
Soltu.DM.01G049950.1	1.02253	0.00136033
Soltu.DM.11G013180.4	1.02161	0.0056317
Soltu.DM.10G029650.1	1.02094	7.2129e-06
Soltu.DM.01G023780.1	1.02047	9.85829e-13
Soltu.DM.05G000240.1	1.01947	0.00243084
Soltu.DM.12G008540.1	1.01829	1.28063e-05
Soltu.DM.08G017960.1	1.0153	0.00456711
Soltu.DM.01G007690.1	1.01188	6.56541e-13
Soltu.DM.01G037150.1	1.01174	5.01549e-06
Soltu.DM.01G023770.1	1.00891	9.12421e-23
Soltu.DM.02G012910.1	1.00872	0.00970645
Soltu.DM.06G003270.1	1.0077	1.46179e-12
Soltu.DM.04G021260.1	1.00507	0.00767306
Soltu.DM.10G021030.2	1.00364	0.000240108
Soltu.DM.04G007800.1	1.00289	0.00167228
Soltu.DM.03G027120.1	1.00042	1.68453e-07
Soltu.DM.10G025330.1	1.00031	5.41067e-22
Soltu.DM.06G029130.1	0.999357	0.00299273
Soltu.DM.02G016320.1	0.998439	2.60129e-08
Soltu.DM.02G025840.5	0.996302	5.1289e-29
Soltu.DM.10G027440.1	0.995037	4.32938e-05
Soltu.DM.09G018930.1	0.993745	1.70657e-06
Soltu.DM.03G018100.1	0.993152	0.00155788
Soltu.DM.03G032730.1	0.992779	0.00456724
Soltu.DM.04G010810.1	0.992403	7.89304e-16
Soltu.DM.05G007640.1	0.991917	0.00851478
Soltu.DM.01G041390.1	0.991875	4.31444e-10
Soltu.DM.06G003080.1	0.990025	0.00384735
Soltu.DM.05G002970.1	0.988587	9.80741e-09
Soltu.DM.06G030270.1	0.983235	5.86711e-06
Soltu.DM.05G000280.1	0.982918	0.000483793
Soltu.DM.12G026780.1	0.979516	0.00323686
Soltu.DM.01G038210.1	0.97904	0.00323689
Soltu.DM.10G028240.1	0.978113	0.000359729
Soltu.DM.02G027190.2	0.977987	0.007886
Soltu.DM.09G005330.1	0.977158	0.000905413
Soltu.DM.06G012620.1	0.975752	0.00640827
Soltu.DM.01G044240.1	0.974221	0.000252439
Soltu.DM.07G023870.1	0.973337	5.7646e-15
Soltu.DM.03G005510.2	0.972461	0.000696315
Soltu.DM.09G025930.1	0.972386	0.00366948
Soltu.DM.10G018870.1	0.970779	4.52317e-07
Soltu.DM.03G027600.2	0.970157	0.00304277
Soltu.DM.01G029500.1	0.968119	0.000105214
Soltu.DM.12G026900.1	0.967236	0.00701759
Soltu.DM.12G024820.1	0.96673	0.00270356
Soltu.DM.06G000430.1	0.964672	0.00586034
Soltu.DM.10G001380.1	0.962705	9.6149e-22
Soltu.DM.03G013350.1	0.959329	2.29897e-06
Soltu.DM.01G031870.1	0.955447	1.03893e-10
Soltu.DM.03G004250.1	0.954726	0.000232326
Soltu.DM.07G009310.3	0.949466	5.1202e-05
Soltu.DM.07G003570.1	0.946408	1.71232e-06
Soltu.DM.08G005050.1	0.942156	1.08476e-18
Soltu.DM.04G022150.1	0.940956	0.00939967
Soltu.DM.03G002490.1	0.940686	0.0094076
Soltu.DM.11G002650.1	0.940179	0.0017122
Soltu.DM.11G020470.1	0.939725	0.0055531
Soltu.DM.06G014000.1	0.939708	1.80062e-06
Soltu.DM.03G021450.3	0.938277	2.96874e-06
Soltu.DM.01G046710.1	0.936371	2.33136e-09
Soltu.DM.12G006810.1	0.935311	0.00791485
Soltu.DM.07G027980.1	0.934922	4.26754e-15
Soltu.DM.07G007490.1	0.934807	2.6593e-12
Soltu.DM.08G015610.1	0.934115	1.73852e-19
Soltu.DM.03G030020.2	0.930548	1.0265e-05
Soltu.DM.09G028450.1	0.930383	0.0104854
Soltu.DM.01G039730.1	0.929425	0.000664685
Soltu.DM.10G015470.1	0.929312	7.81972e-07
Soltu.DM.05G003000.1	0.928916	1.68631e-05
Soltu.DM.05G002310.1	0.928809	4.36764e-07
Soltu.DM.01G035400.1	0.926595	0.00908684
Soltu.DM.10G029560.1	0.925772	0.00651918
Soltu.DM.09G025110.4	0.925461	0.00747369
Soltu.DM.06G021700.1	0.925005	2.80933e-23
Soltu.DM.06G019970.2	0.924258	0.000101875
Soltu.DM.02G012460.3	0.924133	0.000682461
Soltu.DM.01G040680.1	0.923248	0.00687112
Soltu.DM.09G016750.1	0.923108	3.01454e-07
Soltu.DM.03G033680.1	0.92304	0.000329164
Soltu.DM.03G035550.1	0.920424	1.58722e-10
Soltu.DM.07G014190.1	0.920143	0.00956031
Soltu.DM.01G046720.1	0.919488	0.00596821
Soltu.DM.10G018520.1	0.918773	0.010015
Soltu.DM.10G023750.1	0.917481	2.2591e-07
Soltu.DM.04G030020.1	0.917323	0.000174558
Soltu.DM.06G010190.1	0.915534	6.7155e-25
Soltu.DM.11G010950.1	0.914981	7.62998e-10
Soltu.DM.01G038310.1	0.914297	0.0103365
Soltu.DM.09G028720.1	0.912974	0.000900823
Soltu.DM.11G023090.1	0.911372	0.00571948
Soltu.DM.07G025600.1	0.906169	5.33821e-10
Soltu.DM.03G015630.1	0.905422	8.71139e-25
Soltu.DM.10G024390.1	0.905223	0.00318415
Soltu.DM.03G034030.1	0.90329	0.000221711
Soltu.DM.01G028830.1	0.903133	9.35373e-07
Soltu.DM.03G021620.1	0.8999	0.000740022
Soltu.DM.01G032100.2	0.898309	0.0014291
Soltu.DM.09G025540.2	0.894333	0.00144264
Soltu.DM.01G041480.1	0.894058	0.00227912
Soltu.DM.07G003750.3	0.893957	0.0074536
Soltu.DM.06G003100.2	0.893819	0.00545396
Soltu.DM.06G017790.1	0.891065	0.00716264
Soltu.DM.06G034070.1	0.889451	5.12735e-07
Soltu.DM.08G011800.6	0.888206	0.00485004
Soltu.DM.08G028670.1	0.885655	0.00883262
Soltu.DM.04G001400.1	0.882064	0.00430289
Soltu.DM.03G021100.3	0.877051	8.24106e-08
Soltu.DM.12G029740.1	0.876565	5.03875e-06
Soltu.DM.03G026510.1	0.876039	0.000185244
Soltu.DM.01G042670.1	0.874233	0.000246634
Soltu.DM.06G033230.1	0.873875	2.88747e-13
Soltu.DM.05G009760.1	0.873625	0.00765826
Soltu.DM.03G000820.1	0.869838	1.33994e-20
Soltu.DM.03G016820.1	0.869033	0.000305711
Soltu.DM.08G030270.3	0.868772	0.00810731
Soltu.DM.02G029790.1	0.863008	3.42812e-17
Soltu.DM.10G021030.1	0.862704	2.81374e-12
Soltu.DM.08G010660.1	0.855147	0.00152834
Soltu.DM.05G008560.1	0.854348	4.62954e-15
Soltu.DM.08G016820.1	0.853015	0.00115113
Soltu.DM.12G029240.1	0.850927	0.00255294
Soltu.DM.08G019270.1	0.848614	6.02084e-05
Soltu.DM.07G022830.1	0.847034	3.71617e-10
Soltu.DM.01G038200.1	0.84584	1.54529e-10
Soltu.DM.10G027450.1	0.845242	0.00116441
Soltu.DM.06G029960.1	0.842687	8.36037e-05
Soltu.DM.05G013630.1	0.842448	0.00149019
Soltu.DM.01G044420.1	0.841868	0.00216702
Soltu.DM.06G026400.1	0.839132	7.61224e-06
Soltu.DM.03G001460.2	0.837783	0.00971172
Soltu.DM.01G026940.1	0.836009	0.0057704
Soltu.DM.02G020430.2	0.830128	0.0063455
Soltu.DM.03G011770.1	0.829694	0.00196438
Soltu.DM.02G025840.2	0.829582	1.68012e-14
Soltu.DM.01G034770.2	0.829211	0.00579251
Soltu.DM.05G007070.1	0.826881	0.00777942
Soltu.DM.04G001890.2	0.824857	0.0114731
Soltu.DM.07G019540.1	0.822378	0.000574448
Soltu.DM.10G025330.2	0.819352	5.02069e-05
Soltu.DM.01G002660.1	0.819256	0.000326404
Soltu.DM.12G019150.1	0.817814	0.00811917
Soltu.DM.05G002980.1	0.814487	0.00776557
Soltu.DM.06G003240.1	0.811667	0.00140951
Soltu.DM.06G034460.1	0.808325	0.000181505
Soltu.DM.03G009820.2	0.808316	0.0111603
Soltu.DM.01G028840.2	0.807412	0.00615444
Soltu.DM.01G036520.1	0.806199	5.45776e-11
Soltu.DM.07G027740.2	0.80579	0.00803941
Soltu.DM.06G015480.1	0.80133	1.22687e-13
Soltu.DM.01G044160.1	0.800276	3.77471e-07
Soltu.DM.05G009060.1	0.799922	0.000677253
Soltu.DM.10G016940.1	0.799892	3.4315e-07
Soltu.DM.06G023190.1	0.796807	4.81929e-12
Soltu.DM.09G017160.1	0.795896	0.00795122
Soltu.DM.12G010420.1	0.795416	3.20104e-11
Soltu.DM.01G044960.1	0.793258	3.66403e-08
Soltu.DM.04G003330.1	0.793221	0.00455949
Soltu.DM.10G024640.1	0.791394	6.545e-06
Soltu.DM.03G024520.1	0.790967	0.00450412
Soltu.DM.01G028840.1	0.78924	0.0103811
Soltu.DM.11G024480.3	0.786404	0.00685443
Soltu.DM.09G008330.1	0.785102	9.97173e-06
Soltu.DM.01G001920.1	0.784037	0.00144573
Soltu.DM.11G022440.2	0.78241	0.00751105
Soltu.DM.12G007160.1	0.782279	8.27243e-06
Soltu.DM.09G025630.1	0.781407	0.00464537
Soltu.DM.07G020780.1	0.78088	0.00017216
Soltu.DM.07G027850.1	0.780025	0.0123684
Soltu.DM.10G013370.1	0.779076	0.00154588
Soltu.DM.04G033490.1	0.778633	0.0125015
Soltu.DM.01G037550.1	0.777868	0.000460347
Soltu.DM.03G035050.1	0.775364	0.000427404
Soltu.DM.01G047940.1	0.775109	0.0107416
Soltu.DM.01G040140.1	0.7751	5.55797e-15
Soltu.DM.10G020280.1	0.774225	1.1229e-15
Soltu.DM.01G041410.3	0.773413	0.00419201
Soltu.DM.04G005660.1	0.770894	0.000500375
Soltu.DM.03G000300.1	0.769041	0.0125968
Soltu.DM.09G024610.1	0.768596	0.00150224
Soltu.DM.09G005320.1	0.767218	3.3791e-08
Soltu.DM.02G024970.1	0.766138	0.000322262
Soltu.DM.08G022860.1	0.765456	0.00226636
Soltu.DM.08G028230.1	0.765145	0.00811891
Soltu.DM.02G017100.1	0.765124	0.00100567
Soltu.DM.08G015360.1	0.764169	0.00612251
Soltu.DM.03G030060.1	0.763453	0.000770579
Soltu.DM.11G021280.1	0.763305	0.000859806
Soltu.DM.01G024450.1	0.762749	1.63453e-05
Soltu.DM.08G015220.1	0.762655	0.00441066
Soltu.DM.02G012460.2	0.761908	2.66907e-12
Soltu.DM.06G017270.3	0.761209	0.00594337
Soltu.DM.12G026050.1	0.759126	0.000361704
Soltu.DM.10G005810.1	0.758626	2.50645e-05
Soltu.DM.08G012010.1	0.758609	0.0118366
Soltu.DM.03G032100.1	0.758433	6.47361e-07
Soltu.DM.09G023770.1	0.756918	0.00117005
Soltu.DM.06G033220.1	0.756617	1.41518e-12
Soltu.DM.11G004070.1	0.755758	4.20756e-10
Soltu.DM.04G005250.1	0.755705	7.99128e-16
Soltu.DM.09G006210.1	0.755314	0.0117049
Soltu.DM.01G029950.1	0.754317	5.33726e-09
Soltu.DM.01G035660.1	0.750094	0.000168197
Soltu.DM.03G032390.1	0.747268	8.16174e-08
Soltu.DM.03G027950.1	0.746457	0.00818941
Soltu.DM.03G003940.1	0.745207	0.0121722
Soltu.DM.03G034850.1	0.744782	2.71419e-06
Soltu.DM.03G025190.1	0.743538	0.0121233
Soltu.DM.01G028520.2	0.740158	0.00493133
Soltu.DM.01G025590.1	0.738099	0.000700493
Soltu.DM.12G006820.1	0.736439	0.0132802
Soltu.DM.12G004650.1	0.735287	0.00271648
Soltu.DM.05G018970.1	0.735091	0.00423768
Soltu.DM.05G023610.1	0.734648	6.4992e-07
Soltu.DM.07G026640.1	0.734182	0.000632292
Soltu.DM.08G027280.1	0.732931	7.48334e-06
Soltu.DM.03G010340.1	0.732826	0.00665472
Soltu.DM.01G051580.1	0.732712	0.00193876
Soltu.DM.04G024310.1	0.730236	0.0107279
Soltu.DM.04G031850.1	0.730166	1.62714e-06
Soltu.DM.09G009510.1	0.729731	0.0130407
Soltu.DM.05G020140.2	0.728961	0.00328576
Soltu.DM.10G000060.1	0.728492	8.42845e-09
Soltu.DM.12G004670.1	0.728391	0.0127511
Soltu.DM.04G005660.2	0.728299	0.000573879
Soltu.DM.06G021700.2	0.728016	0.000121837
Soltu.DM.02G020840.3	0.726238	0.00487964
Soltu.DM.12G003400.1	0.721205	0.00693639
Soltu.DM.05G023290.1	0.721151	5.86115e-07
Soltu.DM.04G027060.2	0.719036	1.2959e-09
Soltu.DM.01G026880.1	0.718926	0.0014475
Soltu.DM.02G019510.1	0.718051	1.50544e-13
Soltu.DM.04G031730.1	0.717261	8.2378e-05
Soltu.DM.04G018070.1	0.716344	2.73672e-09
Soltu.DM.01G032290.3	0.715581	0.000159956
Soltu.DM.05G020050.1	0.715566	0.000473907
Soltu.DM.01G038100.1	0.714778	0.000542215
Soltu.DM.01G050610.1	0.713127	7.34185e-05
Soltu.DM.01G037820.1	0.712833	0.00410698
Soltu.DM.01G031840.1	0.71088	5.65412e-06
Soltu.DM.07G000550.1	0.710755	1.22038e-05
Soltu.DM.04G020820.2	0.71009	0.00673298
Soltu.DM.10G002520.1	0.709055	0.00125475
Soltu.DM.03G021950.2	0.708081	0.000656399
Soltu.DM.09G022030.1	0.706578	0.0075001
Soltu.DM.01G044750.1	0.706093	0.00224156
Soltu.DM.01G034850.1	0.705902	5.5011e-07
Soltu.DM.12G002790.1	0.705487	0.000161694
Soltu.DM.04G027320.1	0.704928	1.79205e-05
Soltu.DM.04G033310.1	0.704503	8.84802e-05
Soltu.DM.03G035410.1	0.70327	0.000271001
Soltu.DM.02G021780.1	0.703158	3.35872e-05
Soltu.DM.09G021990.1	0.702504	0.00734893
Soltu.DM.07G014630.1	0.700266	2.73472e-13
Soltu.DM.01G039640.1	0.698668	0.0114598
Soltu.DM.09G021980.1	0.696677	0.00869812
Soltu.DM.01G044410.1	0.696225	0.000192478
Soltu.DM.02G010230.1	0.695189	0.00129584
Soltu.DM.06G014590.1	0.694915	0.0139827
Soltu.DM.01G051700.2	0.69354	0.00225645
Soltu.DM.10G018830.1	0.691647	1.60742e-06
Soltu.DM.12G008550.1	0.691625	0.000223475
Soltu.DM.06G025370.1	0.691371	2.15373e-05
Soltu.DM.12G024040.2	0.689276	0.0147691
Soltu.DM.08G015370.1	0.689275	0.0104107
Soltu.DM.09G025560.1	0.688672	0.00282144
Soltu.DM.11G016750.1	0.684798	0.00501106
Soltu.DM.12G004630.1	0.683971	0.0129475
Soltu.DM.01G000790.1	0.683883	7.07144e-05
Soltu.DM.12G025250.1	0.681133	0.000739693
Soltu.DM.01G035600.1	0.678402	1.4342e-05
Soltu.DM.04G025080.2	0.678139	0.00271187
Soltu.DM.10G026130.4	0.678046	0.00186925
Soltu.DM.01G051170.1	0.677705	0.0096797
Soltu.DM.02G005390.1	0.67739	0.00445306
Soltu.DM.01G039230.1	0.676729	0.000236081
Soltu.DM.04G003490.1	0.675521	0.0151063
Soltu.DM.02G024530.1	0.675193	0.00372698
Soltu.DM.02G020550.1	0.673541	0.00048333
Soltu.DM.07G001140.1	0.672487	1.41563e-06
Soltu.DM.04G025620.1	0.672419	0.00599787
Soltu.DM.11G020850.3	0.670106	0.000509833
Soltu.DM.05G013640.1	0.669557	0.00784066
Soltu.DM.09G002130.1	0.667248	0.0100088
Soltu.DM.11G007970.1	0.66708	0.000696006
Soltu.DM.03G000560.1	0.666434	0.000233736
Soltu.DM.02G018230.1	0.666016	0.0145664
Soltu.DM.08G027900.1	0.665974	0.00778551
Soltu.DM.10G014900.1	0.665926	0.000399843
Soltu.DM.05G005290.2	0.664663	9.81076e-05
Soltu.DM.08G023060.1	0.663562	0.00297992
Soltu.DM.01G037160.2	0.660789	0.0141994
Soltu.DM.10G005580.2	0.660348	0.0082354
Soltu.DM.10G015520.1	0.657293	0.00262138
Soltu.DM.02G027820.1	0.656401	0.0155008
Soltu.DM.10G005780.1	0.65634	1.15111e-08
Soltu.DM.10G025910.2	0.656046	0.0108298
Soltu.DM.10G002440.2	0.655648	0.0155926
Soltu.DM.05G026750.1	0.655622	0.0132936
Soltu.DM.01G034750.1	0.654804	0.000947735
Soltu.DM.02G028090.1	0.653634	0.015699
Soltu.DM.07G028590.1	0.653294	8.33348e-15
Soltu.DM.03G019620.1	0.652369	0.00543715
Soltu.DM.04G026010.1	0.65108	7.0651e-05
Soltu.DM.09G001300.1	0.649137	0.000125005
Soltu.DM.01G034250.1	0.647902	0.00495603
Soltu.DM.06G017440.1	0.647776	7.16606e-11
Soltu.DM.02G014050.1	0.646729	1.5048e-11
Soltu.DM.09G022040.1	0.646013	0.00197233
Soltu.DM.07G002970.1	0.645567	2.52766e-10
Soltu.DM.09G031500.1	0.643434	0.00118655
Soltu.DM.10G025390.1	0.643029	3.75473e-05
Soltu.DM.11G022570.1	0.641341	0.0140777
Soltu.DM.10G014950.6	0.641265	0.0159286
Soltu.DM.09G001170.1	0.641168	0.012697
Soltu.DM.10G001520.1	0.63897	0.00429284
Soltu.DM.12G026040.1	0.638221	2.15869e-06
Soltu.DM.01G035100.1	0.637323	0.000845357
Soltu.DM.05G009320.1	0.636636	0.000730792
Soltu.DM.07G022200.1	0.636558	0.000252906
Soltu.DM.05G020750.1	0.636007	0.000274069
Soltu.DM.09G030450.2	0.634989	3.66716e-11
Soltu.DM.04G036710.1	0.633779	1.75393e-09
Soltu.DM.05G005580.1	0.633308	0.0104449
Soltu.DM.06G022710.1	0.63264	0.0169718
Soltu.DM.10G025630.1	0.6309	0.0103564
Soltu.DM.01G033730.4	0.629406	1.68648e-06
Soltu.DM.01G032850.1	0.627536	0.0151308
Soltu.DM.05G000890.1	0.627151	0.0164795
Soltu.DM.01G029090.1	0.624969	0.000202794
Soltu.DM.07G001410.1	0.624266	0.0159842
Soltu.DM.01G002510.1	0.622709	0.00490084
Soltu.DM.09G002860.1	0.622594	0.00032878
Soltu.DM.01G049120.1	0.62238	9.99138e-08
Soltu.DM.03G000230.1	0.621782	0.00201936
Soltu.DM.01G027430.1	0.621706	7.14985e-06
Soltu.DM.11G017830.1	0.621655	0.0121133
Soltu.DM.10G030180.1	0.621282	4.10376e-10
Soltu.DM.01G045420.1	0.620321	0.00719554
Soltu.DM.06G020080.1	0.61917	0.000198508
Soltu.DM.06G030150.1	0.615541	0.000335367
Soltu.DM.02G010890.1	0.615002	0.00653542
Soltu.DM.04G036490.1	0.613691	0.00392618
Soltu.DM.01G051180.1	0.613654	5.93255e-10
Soltu.DM.02G007590.1	0.613159	0.00337507
Soltu.DM.10G024420.2	0.609715	0.00947513
Soltu.DM.05G016630.1	0.609613	0.00017889
Soltu.DM.05G002870.2	0.609195	0.0148904
Soltu.DM.01G022650.1	0.60778	8.93089e-09
Soltu.DM.08G021990.1	0.606755	2.0738e-11
Soltu.DM.06G014520.1	0.606521	0.0175951
Soltu.DM.01G015090.2	0.606271	8.46733e-06
Soltu.DM.06G027190.1	0.605092	0.00398756
Soltu.DM.03G025720.1	0.602759	6.82398e-05
Soltu.DM.01G002150.1	0.601996	0.00818943
Soltu.DM.06G032100.1	0.598959	2.41626e-07
Soltu.DM.11G000220.1	0.598886	0.0156721
Soltu.DM.05G006790.1	0.598157	0.0180333
Soltu.DM.01G044670.1	0.597851	0.00757689
Soltu.DM.01G030410.1	0.596936	0.00493958
Soltu.DM.11G000240.1	0.596546	0.000736714
Soltu.DM.01G028850.3	0.596124	0.0182633
Soltu.DM.01G050730.1	0.595215	0.000121145
Soltu.DM.11G001060.1	0.595193	1.10421e-09
Soltu.DM.06G011840.1	0.594958	0.000428736
Soltu.DM.12G007300.1	0.594814	9.00681e-07
Soltu.DM.09G002040.1	0.594673	0.000155356
Soltu.DM.04G002000.1	0.593233	0.0132006
Soltu.DM.01G025690.1	0.591613	0.00882256
Soltu.DM.07G025200.1	0.590573	0.0136203
Soltu.DM.05G015670.1	0.588224	4.05763e-07
Soltu.DM.05G022730.1	0.587971	0.000240147
Soltu.DM.11G009770.1	0.58629	6.10507e-05
Soltu.DM.01G041950.1	0.584233	0.00354918
Soltu.DM.10G005590.1	0.583585	0.017225
Soltu.DM.05G023070.1	0.581785	1.05746e-08
Soltu.DM.08G003120.1	0.581331	0.00176515
Soltu.DM.01G027160.1	0.579856	0.000268983
Soltu.DM.03G004480.1	0.578986	1.59335e-08
Soltu.DM.10G001100.1	0.578985	0.000966003
Soltu.DM.09G022780.1	0.57875	0.0168953
Soltu.DM.02G015840.1	0.578664	0.017309
Soltu.DM.05G003170.1	0.578195	0.0185087
Soltu.DM.10G023890.1	0.57808	0.019615
Soltu.DM.01G030820.1	0.576052	0.016839
Soltu.DM.02G006160.1	0.575499	1.49218e-06
Soltu.DM.03G018200.1	0.574588	0.011724
Soltu.DM.10G029840.1	0.573728	0.020101
Soltu.DM.09G003590.1	0.573451	0.0169845
Soltu.DM.02G031050.1	0.573041	0.0039575
Soltu.DM.10G028410.1	0.572831	0.0105667
Soltu.DM.09G001000.1	0.572107	0.0188139
Soltu.DM.09G013030.2	0.570915	0.0190683
Soltu.DM.05G000570.1	0.569769	0.00012175
Soltu.DM.01G040400.3	0.569473	0.0089223
Soltu.DM.11G007930.1	0.569322	2.45205e-06
Soltu.DM.05G000470.1	0.569235	1.00161e-08
Soltu.DM.10G004860.3	0.568884	1.29614e-08
Soltu.DM.01G000910.1	0.567284	0.0032475
Soltu.DM.10G029540.5	0.567174	0.0095176
Soltu.DM.10G022110.1	0.564459	0.0123994
Soltu.DM.12G028430.1	0.564439	0.000257155
Soltu.DM.03G025180.1	0.562953	0.000631146
Soltu.DM.02G034050.1	0.562518	0.0183107
Soltu.DM.04G035600.1	0.562269	0.000535524
Soltu.DM.10G027460.1	0.561386	0.0171917
Soltu.DM.01G045790.1	0.561322	1.41814e-08
Soltu.DM.12G019540.1	0.560192	0.0194643
Soltu.DM.10G022880.1	0.559204	0.00233547
Soltu.DM.03G022160.1	0.558517	0.00417241
Soltu.DM.09G006630.1	0.557082	0.00940856
Soltu.DM.06G002400.1	0.555475	0.00512306
Soltu.DM.01G040600.1	0.55494	0.0192045
Soltu.DM.11G016130.1	0.554461	0.0177517
Soltu.DM.05G026870.1	0.554251	0.00347733
Soltu.DM.05G023990.1	0.554063	0.000163999
Soltu.DM.03G027860.1	0.553283	0.0197909
Soltu.DM.05G008450.1	0.553222	0.0207693
Soltu.DM.01G051940.1	0.552704	0.0107973
Soltu.DM.06G027300.1	0.552555	0.0100767
Soltu.DM.09G001050.1	0.551186	0.00858882
Soltu.DM.01G048210.1	0.550836	0.0203944
Soltu.DM.01G050770.1	0.550575	6.85851e-05
Soltu.DM.03G006400.2	0.550421	0.01495
Soltu.DM.05G002850.1	0.550009	0.00080955
Soltu.DM.06G010950.1	0.549973	0.00153832
Soltu.DM.02G020140.1	0.549721	4.7912e-09
Soltu.DM.12G001480.1	0.548463	0.00830865
Soltu.DM.07G019300.1	0.546489	0.00848093
Soltu.DM.02G010240.1	0.546245	0.00966658
Soltu.DM.01G051670.2	0.545832	0.000102971
Soltu.DM.01G032710.1	0.545681	0.0144586
Soltu.DM.05G002890.1	0.545459	0.0159946
Soltu.DM.06G002630.2	0.545417	5.68332e-05
Soltu.DM.09G005320.2	0.545115	4.73162e-05
Soltu.DM.01G025550.1	0.545021	1.7232e-05
Soltu.DM.06G013270.1	0.544503	0.0108348
Soltu.DM.12G004810.1	0.544491	9.77452e-06
Soltu.DM.10G029960.1	0.544471	0.00859583
Soltu.DM.06G033000.1	0.542698	0.000692371
Soltu.DM.09G029590.1	0.542497	0.00178218
Soltu.DM.10G026800.1	0.541639	2.48098e-05
Soltu.DM.01G032570.1	0.539909	0.00448188
Soltu.DM.02G030040.1	0.539615	0.0173808
Soltu.DM.04G037880.1	0.539484	0.0213766
Soltu.DM.06G032440.1	0.539185	0.0120212
Soltu.DM.09G030770.2	0.538533	0.010583
Soltu.DM.09G018670.1	0.537477	1.19129e-08
Soltu.DM.08G013590.1	0.537266	0.0215419
Soltu.DM.03G032090.1	0.536763	0.00319289
Soltu.DM.01G030400.1	0.536457	0.0220837
Soltu.DM.09G005680.2	0.53632	0.0192981
Soltu.DM.01G035440.1	0.536317	6.98647e-05
Soltu.DM.07G002650.1	0.534316	0.0141055
Soltu.DM.09G031730.1	0.533705	0.00161421
Soltu.DM.01G049990.1	0.532994	0.0130474
Soltu.DM.07G026830.1	0.532497	0.000632673
Soltu.DM.01G036530.1	0.532253	0.00316629
Soltu.DM.12G019760.1	0.532159	0.00418645
Soltu.DM.01G051210.1	0.531178	0.0219305
Soltu.DM.09G001290.1	0.530704	0.00990103
Soltu.DM.10G017910.2	0.530521	0.000129116
Soltu.DM.01G031580.2	0.529628	0.0197601
Soltu.DM.01G050190.1	0.529218	0.0205158
Soltu.DM.01G046290.1	0.528481	0.0236131
Soltu.DM.11G008490.1	0.527391	0.0144436
Soltu.DM.06G027610.1	0.527337	0.0118755
Soltu.DM.03G025210.1	0.525139	4.1082e-06
Soltu.DM.02G022920.1	0.524513	0.0157046
Soltu.DM.08G015300.3	0.522216	0.0146715
Soltu.DM.03G035340.1	0.52156	2.40211e-06
Soltu.DM.01G046560.1	0.521349	0.0125242
Soltu.DM.10G002530.1	0.521319	0.00730196
Soltu.DM.02G030740.1	0.520368	0.000229877
Soltu.DM.09G001320.1	0.520246	0.000957508
Soltu.DM.01G042380.1	0.519387	1.46765e-10
Soltu.DM.07G001050.1	0.5191	0.00693615
Soltu.DM.07G023270.1	0.519019	0.00387281
Soltu.DM.01G041350.1	0.518778	0.0109496
Soltu.DM.07G002690.1	0.518286	0.0247788
Soltu.DM.01G032720.1	0.518183	0.0175554
Soltu.DM.03G022200.1	0.517969	2.13025e-05
Soltu.DM.01G048820.1	0.517653	0.0247106
Soltu.DM.10G002430.1	0.517524	0.0243435
Soltu.DM.01G031880.1	0.517483	0.0241237
Soltu.DM.09G001440.2	0.517175	0.0222764
Soltu.DM.04G021580.1	0.516553	0.000449242
Soltu.DM.04G022190.1	0.515485	0.00144828
Soltu.DM.04G037310.1	0.514891	0.00141141
Soltu.DM.02G008740.1	0.514751	2.00182e-08
Soltu.DM.11G005260.1	0.511783	0.0227398
Soltu.DM.10G005800.3	0.51166	0.0204288
Soltu.DM.09G023670.1	0.511268	0.0170571
Soltu.DM.04G029780.1	0.511227	0.000112626
Soltu.DM.05G004650.1	0.511017	0.0198808
Soltu.DM.05G009790.1	0.510835	0.0235242
Soltu.DM.02G001370.1	0.510803	0.0208436
Soltu.DM.10G024750.1	0.510519	0.00246905
Soltu.DM.05G011440.1	0.510414	0.00783193
Soltu.DM.01G036340.1	0.510378	0.0066545
Soltu.DM.03G003950.1	0.51017	0.0235811
Soltu.DM.10G004660.1	0.509653	6.44068e-06
Soltu.DM.01G037600.1	0.509312	0.0253975
Soltu.DM.09G025890.2	0.509259	0.0213648
Soltu.DM.04G021720.1	0.507858	0.000485538
Soltu.DM.05G011910.3	0.507727	0.0211384
Soltu.DM.01G026270.1	0.507703	0.0222386
Soltu.DM.02G014940.1	0.50746	0.0151304
Soltu.DM.04G036440.1	0.507449	0.00157714
Soltu.DM.07G021050.1	0.506781	0.00333176
Soltu.DM.10G000130.1	0.505914	0.00106677
Soltu.DM.05G021220.1	0.504222	0.0250404
Soltu.DM.01G035040.4	0.503301	0.0068157
Soltu.DM.07G019050.1	0.50246	1.89683e-07
Soltu.DM.01G001970.1	0.502456	0.0181599
Soltu.DM.12G016890.1	0.502359	0.0228311
Soltu.DM.10G023680.1	0.502285	0.0146459
Soltu.DM.01G046130.1	0.501219	0.00147274
Soltu.DM.06G013160.1	0.5003	0.00225802
Soltu.DM.08G029760.1	0.500025	1.90622e-05
Soltu.DM.02G023850.1	0.499595	0.0219709
Soltu.DM.03G010850.1	0.499272	0.0117124
Soltu.DM.01G026910.1	0.498655	2.38532e-05
Soltu.DM.02G020600.1	0.498445	0.0167432
Soltu.DM.01G026590.1	0.497629	0.00355274
Soltu.DM.01G050090.1	0.497617	0.00718191
Soltu.DM.02G013410.4	0.497177	0.0261264
Soltu.DM.10G017070.1	0.496502	0.0237712
Soltu.DM.01G047280.1	0.496262	9.38564e-14
Soltu.DM.01G029450.1	0.496021	0.0191603
Soltu.DM.02G007590.3	0.494571	0.0265642
Soltu.DM.12G002640.1	0.493766	0.0190014
Soltu.DM.08G005960.2	0.492659	0.000803888
Soltu.DM.08G021350.2	0.492271	0.0109401
Soltu.DM.09G001070.1	0.492052	9.00272e-07
Soltu.DM.01G007800.1	0.491972	0.00661581
Soltu.DM.02G022910.1	0.491566	0.0159881
Soltu.DM.03G021610.1	0.491486	0.0204425
Soltu.DM.07G001330.1	0.491211	0.0188095
Soltu.DM.01G037160.1	0.490582	0.0241483
Soltu.DM.01G033180.1	0.490019	0.00552307
Soltu.DM.12G004610.1	0.489859	0.0137241
Soltu.DM.01G031690.1	0.489726	0.0118098
Soltu.DM.12G026680.1	0.489262	0.0174862
Soltu.DM.02G016830.1	0.486695	0.0132379
Soltu.DM.07G011110.1	0.486554	0.0220925
Soltu.DM.05G022620.2	0.486461	0.00346771
Soltu.DM.05G008540.1	0.485261	0.000336511
Soltu.DM.04G037320.1	0.48498	0.00559701
Soltu.DM.04G018630.1	0.484915	0.00010739
Soltu.DM.10G016620.4	0.484742	0.0284073
Soltu.DM.01G042300.1	0.484255	0.000937895
Soltu.DM.07G018990.1	0.483961	0.0224542
Soltu.DM.11G003160.2	0.483143	0.0188785
Soltu.DM.09G001680.1	0.482621	0.0115052
Soltu.DM.08G001190.1	0.482467	0.0246248
Soltu.DM.09G031790.1	0.4823	9.32029e-06
Soltu.DM.01G048160.2	0.482203	0.000871089
Soltu.DM.04G035720.1	0.482162	0.000878498
Soltu.DM.01G047010.2	0.481748	0.00769178
Soltu.DM.02G023960.1	0.480917	0.0107585
Soltu.DM.10G028040.1	0.480192	0.0163454
Soltu.DM.01G042970.2	0.479941	0.0231755
Soltu.DM.03G032300.1	0.479608	1.17592e-05
Soltu.DM.01G052070.1	0.479522	0.0285711
Soltu.DM.07G016130.1	0.479444	0.0209863
Soltu.DM.01G000930.1	0.479189	0.0204144
Soltu.DM.01G042010.1	0.479027	0.0270799
Soltu.DM.08G026430.1	0.478786	0.0283629
Soltu.DM.03G033570.1	0.47824	0.00788005
Soltu.DM.06G013500.1	0.478108	0.0295298
Soltu.DM.06G032830.1	0.477779	0.0146975
Soltu.DM.04G012740.2	0.477729	0.0101003
Soltu.DM.09G004240.2	0.477231	0.022647
Soltu.DM.04G008970.1	0.476939	0.00227704
Soltu.DM.01G042210.1	0.476614	0.00256911
Soltu.DM.04G036630.1	0.474873	2.13391e-05
Soltu.DM.06G030560.1	0.474757	0.000154475
Soltu.DM.07G014280.1	0.474571	0.0148306
Soltu.DM.05G026830.2	0.474321	0.0108683
Soltu.DM.01G040080.1	0.474184	7.17965e-06
Soltu.DM.03G012410.1	0.473524	0.0126873
Soltu.DM.09G023620.1	0.473064	0.000202458
Soltu.DM.08G018660.1	0.471618	0.0289568
Soltu.DM.10G026290.1	0.471592	0.000953932
Soltu.DM.05G003940.2	0.469718	0.0292147
Soltu.DM.08G025490.1	0.469231	0.0306191
Soltu.DM.04G033360.2	0.468635	0.0201268
Soltu.DM.03G026360.1	0.468083	0.0119991
Soltu.DM.03G025490.1	0.467666	0.0309043
Soltu.DM.01G035690.1	0.467372	0.0259273
Soltu.DM.06G015950.1	0.466409	0.0251113
Soltu.DM.08G023920.1	0.466351	9.75255e-06
Soltu.DM.01G015090.1	0.466152	1.46193e-05
Soltu.DM.01G039980.1	0.465939	5.19028e-05
Soltu.DM.03G037410.1	0.465656	0.0207652
Soltu.DM.09G005560.1	0.462918	0.0291452
Soltu.DM.11G022230.1	0.462355	5.09417e-05
Soltu.DM.05G006190.1	0.462336	0.0253121
Soltu.DM.01G047100.1	0.461284	0.0319436
Soltu.DM.12G000520.1	0.461088	0.000167697
Soltu.DM.05G004440.1	0.459612	0.00843797
Soltu.DM.01G034780.1	0.459423	0.0101948
Soltu.DM.04G010510.1	0.459339	0.0148855
Soltu.DM.01G050970.1	0.458895	0.030881
Soltu.DM.01G034000.1	0.458843	0.00030384
Soltu.DM.01G033660.1	0.458439	0.0161322
Soltu.DM.01G040360.2	0.456795	0.00452273
Soltu.DM.06G006740.1	0.456775	0.0308015
Soltu.DM.03G028860.1	0.456646	0.0319316
Soltu.DM.04G035890.3	0.45605	0.00297197
Soltu.DM.08G010990.1	0.455802	0.0310276
Soltu.DM.10G019670.1	0.455717	0.0320454
Soltu.DM.05G025220.1	0.45538	0.0160063
Soltu.DM.03G037490.1	0.455335	0.0316157
Soltu.DM.01G002670.1	0.455299	0.0328046
Soltu.DM.04G034750.1	0.455075	0.000586353
Soltu.DM.09G026670.1	0.454791	0.00421633
Soltu.DM.01G036050.1	0.454717	0.000438202
Soltu.DM.01G030390.1	0.454173	0.00284981
Soltu.DM.06G028370.1	0.453477	0.0332008
Soltu.DM.10G005730.1	0.453304	0.0037267
Soltu.DM.07G006620.1	0.453165	0.023801
Soltu.DM.01G049030.2	0.452662	0.0155372
Soltu.DM.11G003160.1	0.451341	0.0291344
Soltu.DM.02G010320.1	0.451223	0.032268
Soltu.DM.04G007730.1	0.450135	0.032357
Soltu.DM.03G033920.1	0.44998	0.0240424
Soltu.DM.09G029030.1	0.448276	0.0107477
Soltu.DM.09G029120.1	0.447279	0.0339112
Soltu.DM.03G003110.1	0.446683	0.0329725
Soltu.DM.03G019220.1	0.446312	0.0342366
Soltu.DM.04G002290.1	0.445192	0.0128998
Soltu.DM.06G034660.1	0.445093	0.00767776
Soltu.DM.01G038030.1	0.445086	0.0180633
Soltu.DM.11G019820.1	0.444853	0.0299732
Soltu.DM.01G041410.5	0.44411	0.0212037
Soltu.DM.06G025870.3	0.443874	0.0346716
Soltu.DM.02G028110.1	0.443628	0.0218857
Soltu.DM.01G045320.1	0.443625	0.0284324
Soltu.DM.03G033930.1	0.443085	0.010182
Soltu.DM.03G030150.2	0.443001	0.00815088
Soltu.DM.05G022490.1	0.442147	0.00669678
Soltu.DM.02G019670.1	0.442088	0.0340266
Soltu.DM.08G018140.1	0.441442	0.0198634
Soltu.DM.01G039580.2	0.441411	0.00705777
Soltu.DM.04G029340.1	0.441108	0.0210216
Soltu.DM.01G026610.1	0.440459	0.00426548
Soltu.DM.08G022080.1	0.439542	0.00418204
Soltu.DM.06G022790.1	0.438872	0.0323897
Soltu.DM.03G028480.1	0.438752	0.000312184
Soltu.DM.10G018610.1	0.438605	0.0178366
Soltu.DM.01G027370.1	0.438443	3.41755e-05
Soltu.DM.05G003110.1	0.43838	0.00138412
Soltu.DM.04G025520.1	0.437891	0.0192456
Soltu.DM.05G001950.1	0.437372	5.8187e-05
Soltu.DM.08G006490.1	0.437177	0.0343362
Soltu.DM.01G047010.1	0.436997	2.23656e-05
Soltu.DM.09G026350.1	0.436879	0.0361647
Soltu.DM.07G009580.1	0.436661	0.0345753
Soltu.DM.04G038150.1	0.435734	0.0179361
Soltu.DM.01G042410.1	0.435385	0.0355461
Soltu.DM.05G006800.1	0.435051	0.0283391
Soltu.DM.04G037340.1	0.434533	0.000700261
Soltu.DM.01G037020.3	0.434497	0.0012008
Soltu.DM.01G034710.2	0.434324	0.0313418
Soltu.DM.08G017260.1	0.433452	0.0178952
Soltu.DM.02G023730.1	0.433452	0.0178952
Soltu.DM.04G003800.1	0.433388	0.0181753
Soltu.DM.03G032100.2	0.433361	0.0361404
Soltu.DM.05G013430.1	0.432893	0.0359392
Soltu.DM.01G046580.1	0.431636	0.0351821
Soltu.DM.04G012760.1	0.431087	0.00830157
Soltu.DM.05G022620.1	0.43093	1.01363e-06
Soltu.DM.01G028270.2	0.430612	0.034959
Soltu.DM.03G020790.1	0.430425	0.00163217
Soltu.DM.09G004030.1	0.429793	0.0167745
Soltu.DM.09G007370.3	0.429211	0.0298934
Soltu.DM.03G021210.1	0.428748	0.000831526
Soltu.DM.04G002460.1	0.428318	9.12802e-05
Soltu.DM.01G039990.2	0.427238	0.0247503
Soltu.DM.01G051990.1	0.427166	0.00518657
Soltu.DM.12G005750.1	0.426354	0.0178372
Soltu.DM.01G034680.1	0.426236	0.0367358
Soltu.DM.01G045550.1	0.425298	2.16335e-05
Soltu.DM.04G037330.1	0.424065	0.00423262
Soltu.DM.02G014660.1	0.423779	0.0312968
Soltu.DM.01G029910.2	0.42351	0.00110913
Soltu.DM.10G014810.1	0.423436	0.0117962
Soltu.DM.11G020850.2	0.423287	0.0379466
Soltu.DM.05G000450.1	0.423169	0.0310185
Soltu.DM.08G023320.1	0.42203	1.62744e-05
Soltu.DM.02G003240.2	0.421791	0.0390352
Soltu.DM.08G023950.1	0.420446	0.00176165
Soltu.DM.01G046680.2	0.419768	0.0365491
Soltu.DM.07G006160.1	0.419727	0.00543362
Soltu.DM.08G025520.1	0.419448	3.06365e-05
Soltu.DM.01G050990.1	0.418993	0.028077
Soltu.DM.01G008310.1	0.418651	0.0394154
Soltu.DM.02G009290.1	0.417947	0.0260427
Soltu.DM.05G024450.1	0.417453	0.00588436
Soltu.DM.08G015190.1	0.417189	0.04003
Soltu.DM.01G037640.1	0.416908	0.00269808
Soltu.DM.08G018400.1	0.41601	0.0114636
Soltu.DM.12G007610.1	0.415713	0.00374328
Soltu.DM.10G015520.3	0.415313	0.0400095
Soltu.DM.08G027950.1	0.414938	0.0357536
Soltu.DM.01G047290.2	0.414648	0.00840731
Soltu.DM.01G047780.1	0.414505	0.0261873
Soltu.DM.04G007470.1	0.414249	0.0232813
Soltu.DM.02G016630.1	0.414068	0.0202928
Soltu.DM.11G021030.3	0.413815	0.0188333
Soltu.DM.01G022220.1	0.413784	0.0363365
Soltu.DM.10G019340.1	0.413381	0.0244382
Soltu.DM.05G006650.1	0.412989	0.0370387
Soltu.DM.01G003830.1	0.412725	0.0122138
Soltu.DM.02G012260.1	0.412489	0.0374135
Soltu.DM.01G049930.1	0.412023	0.0308538
Soltu.DM.02G019290.1	0.41178	0.0162626
Soltu.DM.01G036000.1	0.411417	0.0123025
Soltu.DM.08G030270.1	0.411317	0.0408829
Soltu.DM.09G002850.2	0.411159	0.0405358
Soltu.DM.08G022960.1	0.411	0.00708422
Soltu.DM.01G029940.1	0.410892	0.0393381
Soltu.DM.09G028590.1	0.410753	0.00710852
Soltu.DM.02G034060.1	0.41044	0.0374652
Soltu.DM.01G031300.1	0.410272	0.0306994
Soltu.DM.02G006640.1	0.409959	0.0388347
Soltu.DM.02G023140.1	0.409907	0.040643
Soltu.DM.01G023950.1	0.408826	0.042178
Soltu.DM.04G001920.1	0.40819	0.0309828
Soltu.DM.04G012730.1	0.408173	0.0242739
Soltu.DM.11G000280.1	0.408083	0.0244223
Soltu.DM.10G017660.1	0.406963	0.00268019
Soltu.DM.06G023910.2	0.405085	0.00484653
Soltu.DM.06G018440.2	0.404964	0.0402838
Soltu.DM.03G015130.1	0.404504	0.0153053
Soltu.DM.03G033630.1	0.40448	0.0417781
Soltu.DM.02G021620.1	0.404354	0.00495265
Soltu.DM.09G023550.1	0.404278	0.00188455
Soltu.DM.04G018220.1	0.40405	0.0100563
Soltu.DM.02G032830.2	0.403699	0.0375802
Soltu.DM.01G041400.1	0.403545	0.0058297
Soltu.DM.05G002040.1	0.403457	0.043211
Soltu.DM.04G035640.1	0.403341	0.0424728
Soltu.DM.06G017360.2	0.40223	0.0248597
Soltu.DM.05G013420.1	0.40194	0.0437577
Soltu.DM.10G000240.1	0.401752	0.0387552
Soltu.DM.06G030030.1	0.401714	0.0229987
Soltu.DM.05G009910.3	0.401082	0.0255139
Soltu.DM.08G023870.1	0.400675	0.0296467
Soltu.DM.02G017070.1	0.399403	0.0444407
Soltu.DM.04G027660.1	0.399249	0.00481899
Soltu.DM.01G050130.2	0.399241	0.00330805
Soltu.DM.01G038980.1	0.398591	0.0281225
Soltu.DM.02G025590.1	0.398222	0.0324253
Soltu.DM.01G027650.1	0.398067	0.0106285
Soltu.DM.02G001740.2	0.398062	0.0365829
Soltu.DM.02G019530.1	0.397602	0.000799031
Soltu.DM.06G030180.1	0.39735	0.00112554
Soltu.DM.12G025700.1	0.396887	0.0418537
Soltu.DM.07G002110.4	0.396243	0.0171996
Soltu.DM.07G023810.1	0.395929	9.36125e-05
Soltu.DM.11G022410.1	0.395819	0.0341873
Soltu.DM.07G024330.1	0.395236	0.0198287
Soltu.DM.04G025750.1	0.394937	0.0376292
Soltu.DM.01G022660.1	0.394904	0.0150682
Soltu.DM.08G012120.1	0.394837	0.012851
Soltu.DM.03G032380.1	0.394671	0.0252512
Soltu.DM.08G028360.1	0.393533	0.0423384
Soltu.DM.01G005440.1	0.393347	0.0205444
Soltu.DM.03G015120.1	0.393187	0.00535478
Soltu.DM.06G017400.1	0.393064	0.0462154
Soltu.DM.03G035480.1	0.392558	0.00356928
Soltu.DM.01G043640.5	0.392395	0.0453226
Soltu.DM.01G049940.1	0.392137	9.48244e-05
Soltu.DM.09G019860.1	0.391964	0.00508943
Soltu.DM.03G003910.1	0.391851	0.00499892
Soltu.DM.07G028430.1	0.391628	0.0277316
Soltu.DM.08G029500.1	0.391547	0.0255702
Soltu.DM.09G025910.1	0.391471	0.041059
Soltu.DM.10G015120.1	0.391459	0.00558397
Soltu.DM.03G033240.1	0.391401	0.0130206
Soltu.DM.01G047560.1	0.390786	0.0459846
Soltu.DM.05G019730.1	0.390227	0.0115308
Soltu.DM.01G037110.1	0.389741	0.00126591
Soltu.DM.01G029570.1	0.389539	6.40839e-05
Soltu.DM.01G030050.1	0.389515	0.000273212
Soltu.DM.05G000080.1	0.389341	0.031282
Soltu.DM.01G049980.1	0.389303	0.00916606
Soltu.DM.01G034770.1	0.389185	0.0320151
Soltu.DM.01G022690.1	0.389086	0.0156214
Soltu.DM.01G043850.1	0.388982	0.000253957
Soltu.DM.01G050290.1	0.38898	0.0164916
Soltu.DM.12G022720.1	0.388433	0.0153913
Soltu.DM.05G019240.1	0.388433	0.0153913
Soltu.DM.10G007200.1	0.387772	0.042567
Soltu.DM.11G021030.4	0.387254	0.0109982
Soltu.DM.01G035090.1	0.387249	0.0477179
Soltu.DM.06G031950.1	0.387093	0.0477715
Soltu.DM.08G022270.1	0.386844	0.036424
Soltu.DM.05G000990.1	0.386491	0.0473539
Soltu.DM.02G032930.7	0.386484	0.0418519
Soltu.DM.03G011680.1	0.38633	0.0399391
Soltu.DM.12G025530.1	0.38567	0.0377902
Soltu.DM.05G008130.1	0.385221	0.0287222
Soltu.DM.12G030010.1	0.384896	0.0125623
Soltu.DM.01G028080.2	0.383549	0.038103
Soltu.DM.01G033110.1	0.383517	0.0188154
Soltu.DM.02G013410.1	0.382242	0.0072952
Soltu.DM.10G020060.1	0.382004	0.0336846
Soltu.DM.02G007460.3	0.381955	0.00745311
Soltu.DM.01G030520.1	0.381494	3.78993e-05
Soltu.DM.07G007010.1	0.381397	0.0197745
Soltu.DM.02G023800.1	0.38139	2.17175e-05
Soltu.DM.06G010400.1	0.381348	0.0388174
Soltu.DM.05G001570.1	0.380522	0.000206893
Soltu.DM.03G022810.2	0.380358	0.00969938
Soltu.DM.03G036150.1	0.380154	0.0440826
Soltu.DM.02G026090.1	0.379603	0.0419918
Soltu.DM.10G003340.1	0.379535	2.1117e-05
Soltu.DM.02G026870.3	0.379511	0.0395557
Soltu.DM.10G001010.1	0.37931	0.00347474
Soltu.DM.01G039850.2	0.379237	0.0376133
Soltu.DM.06G018440.1	0.378793	0.000783282
Soltu.DM.09G020650.1	0.378775	3.38991e-05
Soltu.DM.01G051390.1	0.378493	0.000491698
Soltu.DM.05G010260.1	0.378283	0.0156707
Soltu.DM.01G051690.1	0.378184	0.0146653
Soltu.DM.01G028960.1	0.377613	0.050764
Soltu.DM.01G051060.1	0.377318	0.00569588
Soltu.DM.01G043750.1	0.377212	3.06784e-06
Soltu.DM.09G027730.1	0.377137	0.0469192
Soltu.DM.12G009290.1	0.377023	0.025639
Soltu.DM.11G015050.1	0.377019	0.048628
Soltu.DM.02G011170.1	0.37542	0.00907527
Soltu.DM.01G052000.1	0.375273	0.00948487
Soltu.DM.02G009970.1	0.374713	0.000140075
Soltu.DM.06G014820.3	0.374494	0.0502328
Soltu.DM.09G026790.1	0.374448	0.00634789
Soltu.DM.06G009850.1	0.374228	0.00369618
Soltu.DM.01G040500.1	0.374213	0.0430805
Soltu.DM.01G051070.2	0.373981	0.0173961
Soltu.DM.11G005760.1	0.373955	0.0425017
Soltu.DM.09G027560.1	0.373912	0.0496476
Soltu.DM.01G005400.1	0.372714	0.0395158
Soltu.DM.01G046540.1	0.371243	0.0523568
Soltu.DM.06G013540.1	0.371086	0.0313886
Soltu.DM.01G030840.1	0.370622	0.0523759
Soltu.DM.03G037530.1	0.370048	0.0297476
Soltu.DM.03G033150.1	0.368382	0.0181669
Soltu.DM.10G019970.1	0.367814	0.0140092
Soltu.DM.08G025570.1	0.367801	0.0482376
Soltu.DM.08G025470.1	0.367076	6.91967e-05
Soltu.DM.01G040510.1	0.366688	0.0229431
Soltu.DM.03G023650.1	0.366262	0.00978577
Soltu.DM.05G009860.1	0.36626	0.0178992
Soltu.DM.02G020650.1	0.365966	0.0541393
Soltu.DM.05G011870.1	0.365896	0.0216317
Soltu.DM.02G002430.1	0.365764	0.00658066
Soltu.DM.01G032840.4	0.365229	0.054567
Soltu.DM.08G030260.1	0.364975	0.0117422
Soltu.DM.03G021590.1	0.364846	0.0532882
Soltu.DM.03G029080.1	0.364764	0.0512061
Soltu.DM.07G023030.1	0.364548	0.00439155
Soltu.DM.05G026040.1	0.364371	0.0488096
Soltu.DM.06G002030.1	0.363765	0.00129912
Soltu.DM.04G007720.1	0.363663	0.0492803
Soltu.DM.09G026010.1	0.363252	0.0523189
Soltu.DM.01G041940.1	0.363251	0.0148967
Soltu.DM.11G022750.1	0.362948	0.00202386
Soltu.DM.10G002850.1	0.362725	0.0539544
Soltu.DM.03G035330.1	0.362661	0.00219047
Soltu.DM.01G042430.1	0.361699	0.0230898
Soltu.DM.02G011630.1	0.361582	0.0546955
Soltu.DM.05G006290.1	0.361501	0.0434792
Soltu.DM.01G040120.1	0.361444	0.0559044
Soltu.DM.08G022220.3	0.361075	0.0413207
Soltu.DM.06G023140.1	0.361071	0.0513719
Soltu.DM.12G008450.2	0.360842	0.0466775
Soltu.DM.01G028040.1	0.360213	0.0554271
Soltu.DM.04G033970.2	0.360136	0.0503276
Soltu.DM.05G026000.1	0.360026	0.0557793
Soltu.DM.01G049690.2	0.359579	0.0555101
Soltu.DM.06G006820.1	0.359362	0.0565504
Soltu.DM.01G047270.1	0.359321	0.00709594
Soltu.DM.01G051580.2	0.358904	0.0555289
Soltu.DM.01G041520.1	0.358646	0.0209485
Soltu.DM.02G009150.1	0.358117	0.0214671
Soltu.DM.01G050280.1	0.357574	0.00497846
Soltu.DM.07G023720.1	0.357376	0.0538363
Soltu.DM.01G049000.1	0.357306	0.0199546
Soltu.DM.01G050100.1	0.357305	0.0392453
Soltu.DM.01G041330.1	0.357282	0.0502364
Soltu.DM.01G030040.1	0.356407	0.0504117
Soltu.DM.06G007290.1	0.356317	0.0551186
Soltu.DM.01G042970.1	0.356245	0.0579348
Soltu.DM.03G003160.2	0.35609	0.0531496
Soltu.DM.09G029120.2	0.355961	0.0578678
Soltu.DM.12G006530.1	0.355857	0.0369186
Soltu.DM.01G039510.1	0.355382	0.00281312
Soltu.DM.06G022180.2	0.354968	0.0386937
Soltu.DM.01G036610.2	0.354171	0.0537777
Soltu.DM.02G033040.1	0.353986	0.00381977
Soltu.DM.03G035910.1	0.353452	0.0252923
Soltu.DM.09G005690.1	0.353369	0.000959785
Soltu.DM.01G026160.1	0.353209	0.0309131
Soltu.DM.09G005750.1	0.353141	0.000174339
Soltu.DM.05G006780.1	0.352712	0.0321582
Soltu.DM.10G002420.1	0.35248	0.0456026
Soltu.DM.01G045580.1	0.352198	0.0219378
Soltu.DM.03G033230.4	0.351664	0.0522171
Soltu.DM.01G036860.3	0.351647	0.0394548
Soltu.DM.05G024080.1	0.351608	0.0508052
Soltu.DM.04G026030.1	0.351531	0.0403538
Soltu.DM.10G026890.1	0.351458	0.0373201
Soltu.DM.01G032830.1	0.35139	0.0455029
Soltu.DM.11G003140.1	0.351105	0.0103137
Soltu.DM.02G005840.1	0.350531	0.0474808
Soltu.DM.03G013760.1	0.350352	0.0114958
Soltu.DM.04G010600.1	0.350184	0.048952
Soltu.DM.04G025730.1	0.35008	0.0494684
Soltu.DM.05G012980.3	0.349825	0.0378968
Soltu.DM.01G001880.1	0.349686	0.0601757
Soltu.DM.06G025020.3	0.34965	0.0295997
Soltu.DM.09G004070.1	0.349482	0.0446218
Soltu.DM.01G030950.1	0.349381	0.0485006
Soltu.DM.12G026790.1	0.348898	0.0537537
Soltu.DM.01G026110.1	0.348311	0.0520608
Soltu.DM.09G029630.1	0.347743	0.000684458
Soltu.DM.01G034800.2	0.347651	0.00555913
Soltu.DM.10G025840.1	0.347012	3.01067e-06
Soltu.DM.12G007010.1	0.346786	0.028929
Soltu.DM.01G043130.2	0.346711	0.0189262
Soltu.DM.01G030850.1	0.346681	0.0572879
Soltu.DM.09G001390.1	0.346612	0.00989033
Soltu.DM.01G023870.1	0.346358	0.0422698
Soltu.DM.02G003450.1	0.345763	0.0148355
Soltu.DM.01G026430.1	0.345431	0.0385349
Soltu.DM.12G002090.1	0.345212	0.0626957
Soltu.DM.01G005980.1	0.34508	0.0592741
Soltu.DM.09G001280.1	0.344532	0.0454078
Soltu.DM.03G002970.1	0.344488	0.00774034
Soltu.DM.01G045950.1	0.34413	0.0613757
Soltu.DM.06G003240.4	0.343907	0.039839
Soltu.DM.02G029450.1	0.343858	0.0402768
Soltu.DM.09G001030.1	0.343689	0.0629455
Soltu.DM.01G000880.1	0.343648	0.0104226
Soltu.DM.07G015870.1	0.343401	6.21912e-05
Soltu.DM.11G009340.2	0.34337	0.00718874
Soltu.DM.04G020200.1	0.343343	0.0516531
Soltu.DM.09G020910.1	0.342427	0.0107245
Soltu.DM.01G009170.5	0.342359	0.0124787
Soltu.DM.04G026390.1	0.341702	0.0335571
Soltu.DM.02G031400.1	0.341566	0.0545495
Soltu.DM.10G002220.1	0.341566	0.0545495
Soltu.DM.06G019720.1	0.341535	0.047776
Soltu.DM.01G049320.1	0.341189	0.00600477
Soltu.DM.05G009780.1	0.341052	0.0565012
Soltu.DM.03G033120.1	0.34066	0.042444
Soltu.DM.03G030790.2	0.340426	0.0427937
Soltu.DM.02G016340.1	0.339538	0.00629871
Soltu.DM.06G026940.1	0.339355	0.0169739
Soltu.DM.12G026540.1	0.339331	0.0309032
Soltu.DM.11G019690.1	0.33878	0.00802712
Soltu.DM.04G028130.1	0.338563	0.0573008
Soltu.DM.08G005090.1	0.338171	0.0198082
Soltu.DM.06G026640.1	0.338035	0.062995
Soltu.DM.03G024890.1	0.337761	0.0408337
Soltu.DM.01G025590.2	0.337256	0.0515446
Soltu.DM.02G018940.1	0.337159	0.0658392
Soltu.DM.03G017890.2	0.336626	0.0412904
Soltu.DM.12G021310.1	0.336622	0.059249
Soltu.DM.01G029510.2	0.336579	0.0634048
Soltu.DM.10G020780.1	0.336574	0.0610758
Soltu.DM.06G002580.1	0.336573	0.0152598
Soltu.DM.01G035390.1	0.336497	0.0174434
Soltu.DM.08G019960.1	0.336323	0.0153865
Soltu.DM.02G004200.1	0.336041	0.0661259
Soltu.DM.03G010410.1	0.335958	0.0655276
Soltu.DM.08G029600.1	0.335701	0.0379629
Soltu.DM.05G021430.1	0.334784	0.0656445
Soltu.DM.01G038610.1	0.33444	0.023689
Soltu.DM.01G043850.2	0.334135	0.0546256
Soltu.DM.07G002560.1	0.333889	0.0419591
Soltu.DM.04G001770.2	0.333757	0.0676606
Soltu.DM.09G015180.1	0.333748	0.0576866
Soltu.DM.03G008980.1	0.333616	0.0679002
Soltu.DM.01G029550.1	0.333609	0.0291368
Soltu.DM.04G018070.2	0.333364	0.0508137
Soltu.DM.04G035730.1	0.333198	0.0667912
Soltu.DM.05G003940.6	0.333053	0.037926
Soltu.DM.08G021790.2	0.33252	0.0586923
Soltu.DM.05G002050.1	0.332366	0.0686018
Soltu.DM.03G037490.2	0.332326	0.0666627
Soltu.DM.08G029980.1	0.331676	0.0386086
Soltu.DM.12G027950.2	0.331594	0.0638017
Soltu.DM.03G023600.1	0.331558	0.0150593
Soltu.DM.07G021010.1	0.330302	0.0366648
Soltu.DM.01G023500.1	0.330242	0.0322472
Soltu.DM.09G011220.1	0.330133	0.049351
Soltu.DM.06G024800.1	0.330132	0.067536
Soltu.DM.12G010800.1	0.329474	0.00173501
Soltu.DM.07G022530.1	0.329252	0.00819874
Soltu.DM.04G010300.2	0.329061	0.0698049
Soltu.DM.02G029970.1	0.328648	0.0702283
Soltu.DM.12G015060.1	0.328635	0.0549559
Soltu.DM.10G023560.1	0.328564	0.059422
Soltu.DM.03G000830.1	0.328554	0.0473205
Soltu.DM.04G022860.2	0.328167	0.036616
Soltu.DM.11G024480.2	0.328062	0.0705831
Soltu.DM.05G003980.2	0.32802	0.0422703
Soltu.DM.01G048770.1	0.327885	0.0619586
Soltu.DM.04G011420.1	0.327151	0.06517
Soltu.DM.06G025880.1	0.327145	0.0648873
Soltu.DM.12G026350.1	0.326967	0.0584598
Soltu.DM.02G019310.1	0.326956	0.0221142
Soltu.DM.04G030670.1	0.326356	0.0665481
Soltu.DM.12G002320.1	0.326337	0.0502115
Soltu.DM.05G004470.1	0.326204	6.1024e-05
Soltu.DM.06G033400.3	0.326049	0.0119234
Soltu.DM.11G021200.1	0.325891	0.0691369
Soltu.DM.01G045310.1	0.325348	0.0712901
Soltu.DM.12G011930.1	0.325293	0.071864
Soltu.DM.01G045080.2	0.325186	0.0302574
Soltu.DM.07G022310.1	0.325174	0.0671102
Soltu.DM.05G006710.1	0.325106	0.0482929
Soltu.DM.01G034610.1	0.323542	0.0709492
Soltu.DM.04G004720.1	0.323448	0.00827599
Soltu.DM.09G024210.1	0.323385	0.0514431
Soltu.DM.01G042120.1	0.323363	0.0515527
Soltu.DM.01G025700.1	0.323064	0.0545306
Soltu.DM.03G003160.1	0.322818	0.0383805
Soltu.DM.03G022020.1	0.322762	0.0468869
Soltu.DM.10G020410.1	0.322412	0.0643205
Soltu.DM.09G024040.1	0.322174	0.0733025
Soltu.DM.05G016500.1	0.321349	0.0459873
Soltu.DM.07G025300.1	0.321245	0.0740761
Soltu.DM.12G004770.1	0.321196	0.0609549
Soltu.DM.01G043300.1	0.321024	0.000586957
Soltu.DM.07G001750.1	0.32084	0.0543238
Soltu.DM.03G024140.1	0.320569	0.074104
Soltu.DM.02G020520.1	0.320534	0.0727768
Soltu.DM.06G029820.1	0.319746	0.073946
Soltu.DM.01G001840.1	0.319528	0.00029064
Soltu.DM.01G017240.1	0.319462	0.0105987
Soltu.DM.03G001710.1	0.319176	0.06425
Soltu.DM.01G037100.1	0.318877	0.0462217
Soltu.DM.01G039000.1	0.318693	0.0661488
Soltu.DM.01G039380.1	0.318274	0.000149759
Soltu.DM.01G009390.1	0.318224	0.0240848
Soltu.DM.07G028440.1	0.317124	0.0144791
Soltu.DM.10G016340.1	0.316232	0.0618824
Soltu.DM.05G022170.1	0.316205	0.0032459
Soltu.DM.01G037000.1	0.316139	0.000473936
Soltu.DM.06G002040.2	0.316057	0.0730997
Soltu.DM.02G023850.2	0.315627	0.0552103
Soltu.DM.02G025880.2	0.315604	0.00515264
Soltu.DM.07G000900.1	0.315572	0.0735968
Soltu.DM.02G016310.1	0.315419	0.070327
Soltu.DM.12G000550.1	0.315305	0.0646507
Soltu.DM.04G036380.1	0.315302	0.0759706
Soltu.DM.01G051150.1	0.315026	0.00693117
Soltu.DM.02G010800.1	0.314787	0.00292304
Soltu.DM.11G025840.1	0.314382	0.0621805
Soltu.DM.10G000550.1	0.313554	0.0678728
Soltu.DM.07G028390.1	0.313246	0.0733952
Soltu.DM.10G003480.1	0.313204	0.0755635
Soltu.DM.05G007920.1	0.312958	0.0124102
Soltu.DM.01G049370.1	0.31268	0.0397359
Soltu.DM.06G018610.1	0.312267	0.0479759
Soltu.DM.11G023190.1	0.311821	0.000323213
Soltu.DM.01G033400.1	0.311094	0.0373155
Soltu.DM.12G005610.1	0.311089	0.0633355
Soltu.DM.04G026060.1	0.310862	0.0635313
Soltu.DM.05G001300.1	0.310568	0.0721373
Soltu.DM.01G036510.1	0.31053	0.0723173
Soltu.DM.05G008050.1	0.310319	0.0165588
Soltu.DM.06G010380.1	0.310225	0.0798696
Soltu.DM.01G037330.1	0.310109	0.00510003
Soltu.DM.06G014800.1	0.310071	0.0394421
Soltu.DM.05G004760.1	0.309887	0.0575991
Soltu.DM.10G015800.1	0.309809	0.0131858
Soltu.DM.07G025880.2	0.309771	0.0699811
Soltu.DM.09G026060.1	0.309706	0.0205675
Soltu.DM.02G013590.2	0.309445	0.0220748
Soltu.DM.10G026320.2	0.30862	0.0775728
Soltu.DM.08G029260.1	0.307586	0.0123172
Soltu.DM.03G026950.2	0.307526	0.0821196
Soltu.DM.08G019990.2	0.307446	0.0818507
Soltu.DM.11G007770.1	0.305864	0.0533702
Soltu.DM.09G030640.1	0.305722	0.0828046
Soltu.DM.12G003420.1	0.305157	0.0683945
Soltu.DM.07G027740.6	0.30506	0.0171877
Soltu.DM.08G025370.1	0.305024	0.0304765
Soltu.DM.01G039780.2	0.304865	0.0619752
Soltu.DM.09G005700.1	0.304833	0.0498934
Soltu.DM.10G015700.3	0.304623	0.0743051
Soltu.DM.06G033330.1	0.304497	0.0346856
Soltu.DM.09G020540.1	0.304367	0.0793173
Soltu.DM.01G035850.1	0.304263	0.00107506
Soltu.DM.10G010450.1	0.304232	0.0836584
Soltu.DM.01G036450.1	0.303923	2.47656e-05
Soltu.DM.01G021740.1	0.30375	0.0275077
Soltu.DM.01G006610.1	0.303724	0.0733454
Soltu.DM.07G026510.1	0.303387	0.0805522
Soltu.DM.07G021820.1	0.303283	0.0724443
Soltu.DM.01G045630.1	0.303271	0.0834728
Soltu.DM.02G029430.1	0.303095	0.0565582
Soltu.DM.04G030730.1	0.302849	0.0746453
Soltu.DM.01G046990.1	0.302621	0.0144653
Soltu.DM.04G003430.1	0.302332	0.0811529
Soltu.DM.07G006040.1	0.302198	0.0163469
Soltu.DM.12G006980.1	0.302139	0.0829353
Soltu.DM.01G042460.1	0.302095	0.0544863
Soltu.DM.11G020420.1	0.301896	0.0568028
Soltu.DM.12G005020.1	0.301782	0.0857093
Soltu.DM.01G037680.1	0.301763	0.0718261
Soltu.DM.04G009100.1	0.301596	0.0859561
Soltu.DM.03G016840.2	0.301241	0.0630413
Soltu.DM.08G027500.2	0.301026	0.0119928
Soltu.DM.01G025560.1	0.300053	0.0813427
Soltu.DM.09G020930.1	0.299985	0.0868599
Soltu.DM.04G037690.1	0.299812	0.0863836
Soltu.DM.01G034020.4	0.299536	0.0215412
Soltu.DM.06G026680.1	0.299012	0.0343174
Soltu.DM.05G019700.1	0.298531	0.0723255
Soltu.DM.01G032780.1	0.298176	0.0799612
Soltu.DM.01G002370.1	0.297983	0.0577905
Soltu.DM.09G006760.1	0.29761	0.03066
Soltu.DM.10G017860.1	0.297537	0.0771358
Soltu.DM.01G046730.1	0.297502	0.0662514
Soltu.DM.02G000320.3	0.297431	0.0886939
Soltu.DM.04G010300.1	0.297161	0.0876094
Soltu.DM.09G004270.1	0.297096	0.000164349
Soltu.DM.06G024370.1	0.296335	0.032607
Soltu.DM.03G010890.1	0.296289	0.0684463
Soltu.DM.04G029280.2	0.296175	0.0618745
Soltu.DM.11G026630.1	0.295868	0.0783395
Soltu.DM.10G002440.3	0.295547	0.0449111
Soltu.DM.12G007120.1	0.295497	0.0507468
Soltu.DM.03G029100.1	0.295317	0.0232172
Soltu.DM.06G010550.1	0.295102	0.0574039
Soltu.DM.05G025280.1	0.294215	0.0777997
Soltu.DM.06G002540.1	0.294061	0.0880012
Soltu.DM.01G032500.1	0.293921	0.0548024
Soltu.DM.04G025630.2	0.293855	0.0694441
Soltu.DM.07G013650.1	0.293661	0.0156372
Soltu.DM.01G031590.1	0.293559	0.0727532
Soltu.DM.03G027140.1	0.29352	0.00933941
Soltu.DM.01G037120.1	0.293171	0.00943473
Soltu.DM.01G022910.1	0.293012	0.0503006
Soltu.DM.11G003060.1	0.292965	0.0390065
Soltu.DM.11G025760.1	0.292637	0.0888637
Soltu.DM.01G033190.1	0.292506	0.0228122
Soltu.DM.01G039390.1	0.292344	0.0269129
Soltu.DM.02G022700.1	0.292146	0.000187956
Soltu.DM.01G040850.4	0.291739	0.0108155
Soltu.DM.07G011470.2	0.291683	0.0910224
Soltu.DM.07G016630.2	0.291434	0.0495265
Soltu.DM.01G030830.1	0.291395	0.0148547
Soltu.DM.03G016840.1	0.291342	0.0789616
Soltu.DM.03G036830.1	0.291057	0.0902152
Soltu.DM.04G000970.1	0.290981	0.0205055
Soltu.DM.03G034540.1	0.290971	0.0918742
Soltu.DM.12G010710.1	0.290631	0.0920027
Soltu.DM.01G043830.1	0.290564	0.00348153
Soltu.DM.06G025470.2	0.290559	0.0517984
Soltu.DM.01G031210.1	0.290276	0.0390305
Soltu.DM.07G002160.3	0.290213	0.080616
Soltu.DM.08G000320.3	0.290152	0.0548486
Soltu.DM.10G024910.1	0.290017	0.0276877
Soltu.DM.12G010270.1	0.290001	0.0919607
Soltu.DM.10G003860.1	0.289766	0.0737734
Soltu.DM.04G027280.1	0.289551	0.00319921
Soltu.DM.01G029530.1	0.289413	0.0731291
Soltu.DM.10G028360.1	0.289163	0.0870693
Soltu.DM.09G022330.1	0.288345	0.00833568
Soltu.DM.09G025140.1	0.288181	0.0733083
Soltu.DM.11G008130.1	0.287987	0.053592
Soltu.DM.03G002970.2	0.287833	0.0924759
Soltu.DM.01G026760.3	0.287798	0.0444432
Soltu.DM.07G026100.1	0.287768	0.0920492
Soltu.DM.02G001740.1	0.28772	0.0243911
Soltu.DM.11G001030.1	0.287548	0.0193147
Soltu.DM.04G029300.2	0.287488	0.0946241
Soltu.DM.04G037030.1	0.287166	0.0428198
Soltu.DM.05G022190.1	0.28707	0.0248999
Soltu.DM.03G019500.1	0.286684	0.0274193
Soltu.DM.03G005350.1	0.286159	0.0440603
Soltu.DM.10G027810.1	0.286133	0.052942
Soltu.DM.09G024890.1	0.286063	0.0959516
Soltu.DM.10G025030.1	0.285991	0.0227567
Soltu.DM.04G025080.3	0.285826	0.0879817
Soltu.DM.01G051660.1	0.285726	0.0851832
Soltu.DM.01G033780.3	0.285677	0.0304311
Soltu.DM.12G027770.1	0.28566	0.0414283
Soltu.DM.02G009550.1	0.285412	0.00695377
Soltu.DM.06G010090.1	0.284811	0.0969055
Soltu.DM.06G034030.1	0.284767	0.0833971
Soltu.DM.01G050940.1	0.284581	0.0968763
Soltu.DM.01G039170.1	0.284534	0.0905135
Soltu.DM.12G019970.1	0.284437	0.0979899
Soltu.DM.01G047060.3	0.284277	0.0371569
Soltu.DM.01G019360.1	0.284178	0.0500087
Soltu.DM.06G019750.2	0.284058	0.0984869
Soltu.DM.06G010140.1	0.283899	0.0821284
Soltu.DM.03G031900.5	0.283555	0.0816968
Soltu.DM.01G045880.1	0.283518	0.088627
Soltu.DM.11G004150.1	0.283382	0.0589772
Soltu.DM.02G006490.1	0.283216	0.0733707
Soltu.DM.01G027080.1	0.283069	0.0471244
Soltu.DM.01G049480.1	0.283053	0.0647121
Soltu.DM.03G028300.3	0.283017	0.0856783
Soltu.DM.01G027540.1	0.282267	0.010377
Soltu.DM.12G029960.1	0.282171	0.0991236
Soltu.DM.03G014050.1	0.281988	0.0405833
Soltu.DM.04G034670.1	0.281871	0.0472289
Soltu.DM.02G013340.1	0.281805	0.0929214
Soltu.DM.09G030460.1	0.281769	0.0612962
Soltu.DM.05G021390.1	0.281491	0.0474188
Soltu.DM.03G029540.1	0.281438	0.0598952
Soltu.DM.01G040190.1	0.281138	0.100689
Soltu.DM.05G002590.1	0.281112	0.09255
Soltu.DM.06G023170.1	0.281024	0.0439201
Soltu.DM.06G024550.1	0.280727	0.101058
Soltu.DM.04G005240.1	0.280672	0.0868115
Soltu.DM.04G036940.1	0.280665	0.0978381
Soltu.DM.05G025320.1	0.280577	0.0123609
Soltu.DM.10G003320.2	0.280497	0.0997827
Soltu.DM.03G029100.2	0.280325	0.1003
Soltu.DM.06G003120.1	0.280302	0.017964
Soltu.DM.02G018730.4	0.280127	0.080714
Soltu.DM.09G008280.1	0.280124	0.0937057
Soltu.DM.07G025810.1	0.279139	0.0943875
Soltu.DM.02G013410.2	0.279137	0.0173618
Soltu.DM.04G027720.1	0.279019	0.0600496
Soltu.DM.12G026250.1	0.279019	0.100521
Soltu.DM.07G016060.1	0.278954	0.0825538
Soltu.DM.02G016770.1	0.278919	0.0512327
Soltu.DM.02G019930.1	0.278919	0.0512327
Soltu.DM.04G024930.1	0.2788	0.0834495
Soltu.DM.01G031130.1	0.27876	0.0774645
Soltu.DM.03G029790.1	0.278698	0.0894592
Soltu.DM.06G012390.1	0.278164	0.0769807
Soltu.DM.12G005780.1	0.278131	0.0947368
Soltu.DM.02G023400.1	0.27802	0.0857198
Soltu.DM.03G002190.1	0.277734	0.0877024
Soltu.DM.01G001990.1	0.277703	0.0571524
Soltu.DM.01G043130.1	0.27754	0.00019765
Soltu.DM.08G025540.1	0.277299	0.100916
Soltu.DM.05G021370.1	0.277269	0.0817697
Soltu.DM.11G002950.1	0.276902	0.10282
Soltu.DM.01G028280.1	0.276855	0.0206009
Soltu.DM.02G019650.1	0.276669	0.0935653
Soltu.DM.02G021730.1	0.276563	0.103857
Soltu.DM.02G013480.3	0.276312	0.101298
Soltu.DM.04G036880.1	0.27611	0.0686836
Soltu.DM.03G007710.1	0.276045	0.0382509
Soltu.DM.03G019910.1	0.276026	0.0764871
Soltu.DM.01G034440.2	0.275975	0.101696
Soltu.DM.03G022350.2	0.275944	0.102426
Soltu.DM.02G019390.1	0.275935	0.0103608
Soltu.DM.01G032090.1	0.275812	0.087272
Soltu.DM.10G026880.1	0.275678	0.0184262
Soltu.DM.06G028630.1	0.27536	0.0676006
Soltu.DM.01G032470.1	0.275074	0.05549
Soltu.DM.01G050830.1	0.274675	0.104707
Soltu.DM.04G037460.1	0.274371	0.000463934
Soltu.DM.07G012360.1	0.274256	0.0247674
Soltu.DM.03G029330.1	0.27418	0.0699721
Soltu.DM.01G042840.1	0.273771	0.0340445
Soltu.DM.03G012710.1	0.273712	0.0976403
Soltu.DM.09G000480.3	0.273621	0.101398
Soltu.DM.03G029270.1	0.2736	0.049752
Soltu.DM.11G020490.2	0.273461	0.107141
Soltu.DM.01G034390.1	0.272639	0.102608
Soltu.DM.01G028830.2	0.272131	0.0146769
Soltu.DM.10G001430.1	0.272114	0.0557121
Soltu.DM.01G039070.1	0.272089	0.10654
Soltu.DM.04G006090.1	0.271834	0.0435768
Soltu.DM.08G022100.1	0.271697	0.0781449
Soltu.DM.06G031200.1	0.271453	0.0134424
Soltu.DM.01G037060.1	0.271384	0.0266515
Soltu.DM.03G015110.1	0.271338	0.0742865
Soltu.DM.03G020800.1	0.271323	0.0661155
Soltu.DM.01G040010.1	0.271323	0.108234
Soltu.DM.10G029940.1	0.271187	0.108937
Soltu.DM.01G044920.1	0.271027	0.106979
Soltu.DM.02G018290.1	0.270918	0.0504274
Soltu.DM.01G028520.5	0.270771	0.109122
Soltu.DM.07G020230.1	0.270712	0.108155
Soltu.DM.09G024400.1	0.27069	0.102472
Soltu.DM.12G002080.1	0.270409	0.0713477
Soltu.DM.05G007670.2	0.27003	0.0850069
Soltu.DM.03G018760.1	0.270011	0.0859692
Soltu.DM.01G042140.1	0.26968	0.109458
Soltu.DM.07G016420.4	0.269548	0.110369
Soltu.DM.08G009230.2	0.269487	0.109597
Soltu.DM.01G040830.1	0.269479	0.00726244
Soltu.DM.03G029950.1	0.269085	0.00918218
Soltu.DM.03G027600.1	0.26904	0.110145
Soltu.DM.01G038320.1	0.268939	0.110265
Soltu.DM.01G045560.1	0.268927	0.0559083
Soltu.DM.02G020100.1	0.268884	0.108585
Soltu.DM.07G014040.1	0.2688	0.0698268
Soltu.DM.08G009390.1	0.268791	0.0998123
Soltu.DM.06G031670.1	0.268717	0.033239
Soltu.DM.06G012180.2	0.268536	0.0925932
Soltu.DM.03G032690.1	0.268529	0.102598
Soltu.DM.09G020790.1	0.267375	0.0725507
Soltu.DM.08G001420.2	0.267359	0.0361841
Soltu.DM.05G012980.2	0.267317	0.111036
Soltu.DM.01G033700.1	0.267276	0.0979736
Soltu.DM.12G021870.1	0.266956	0.111332
Soltu.DM.10G001730.1	0.266874	0.0818525
Soltu.DM.09G018310.2	0.266485	0.0959782
Soltu.DM.03G025820.1	0.266452	0.0790712
Soltu.DM.01G033640.4	0.266329	0.0824804
Soltu.DM.01G042660.1	0.265717	0.0402515
Soltu.DM.06G018640.1	0.265594	0.015741
Soltu.DM.03G016270.1	0.265307	0.0678835
Soltu.DM.01G040280.1	0.265011	0.114091
Soltu.DM.08G027500.1	0.264999	0.0707885
Soltu.DM.01G042360.5	0.26498	0.0646711
Soltu.DM.11G021290.1	0.26494	0.0979816
Soltu.DM.09G009050.1	0.264663	0.104601
Soltu.DM.07G022440.1	0.264445	0.0271983
Soltu.DM.01G032530.1	0.264304	0.100311
Soltu.DM.01G006600.1	0.264034	0.115018
Soltu.DM.08G024160.1	0.264016	0.0365617
Soltu.DM.06G022960.1	0.264004	0.105099
Soltu.DM.03G017250.1	0.26356	0.0174279
Soltu.DM.07G022380.1	0.263555	0.0141691
Soltu.DM.03G037820.3	0.263334	0.0939218
Soltu.DM.01G051250.1	0.263236	0.0510837
Soltu.DM.02G029410.1	0.263095	0.0744783
Soltu.DM.08G015910.2	0.262769	0.0491914
Soltu.DM.01G033780.2	0.262764	0.0682502
Soltu.DM.06G030230.1	0.262705	0.0719055
Soltu.DM.04G037980.1	0.26258	0.114065
Soltu.DM.06G017270.1	0.262176	0.0515885
Soltu.DM.01G048390.1	0.262163	0.0748106
Soltu.DM.12G001230.1	0.262141	0.111495
Soltu.DM.02G027720.1	0.262061	0.0209474
Soltu.DM.12G006330.1	0.261572	0.116298
Soltu.DM.01G049580.1	0.261353	0.0777009
Soltu.DM.04G036450.1	0.260722	0.0994294
Soltu.DM.09G000490.1	0.260151	0.0933777
Soltu.DM.03G031470.1	0.260108	0.11313
Soltu.DM.06G024830.1	0.260012	0.0178001
Soltu.DM.10G024740.1	0.25988	0.0359417
Soltu.DM.10G006190.1	0.25986	0.112538
Soltu.DM.07G022000.1	0.259752	0.0217136
Soltu.DM.10G025380.1	0.259283	0.0367371
Soltu.DM.09G026840.1	0.259127	0.120187
Soltu.DM.02G015280.1	0.259118	0.00549317
Soltu.DM.01G008870.1	0.259107	0.0142577
Soltu.DM.11G005440.1	0.259075	0.119831
Soltu.DM.10G027300.1	0.25896	0.0761335
Soltu.DM.10G013380.1	0.258785	0.119811
Soltu.DM.01G041240.5	0.258617	0.108957
Soltu.DM.11G021410.1	0.258538	0.119974
Soltu.DM.08G006140.1	0.258407	0.111086
Soltu.DM.05G026780.1	0.258327	0.0959905
Soltu.DM.11G022490.1	0.258284	0.000162827
Soltu.DM.01G049670.1	0.258233	0.0689624
Soltu.DM.05G020150.1	0.258205	0.058437
Soltu.DM.09G023700.1	0.257994	0.0325836
Soltu.DM.07G003610.1	0.257954	0.121616
Soltu.DM.07G026870.1	0.25794	0.0606885
Soltu.DM.07G005750.1	0.257147	0.117137
Soltu.DM.09G005310.1	0.256897	0.122472
Soltu.DM.07G019860.1	0.256896	0.114907
Soltu.DM.06G020520.1	0.256861	0.122448
Soltu.DM.10G026350.1	0.25673	0.114325
Soltu.DM.11G003820.1	0.256145	0.0713413
Soltu.DM.01G039310.1	0.256004	0.118329
Soltu.DM.12G004100.1	0.255876	0.0274925
Soltu.DM.06G013450.1	0.255417	0.118315
Soltu.DM.01G041120.1	0.255417	0.00650773
Soltu.DM.12G019310.2	0.2553	0.12014
Soltu.DM.01G026870.1	0.255242	0.0685057
Soltu.DM.11G025020.1	0.25516	0.109632
Soltu.DM.10G024770.1	0.255049	0.124366
Soltu.DM.08G002820.2	0.254945	0.123595
Soltu.DM.04G036990.1	0.254862	0.0344172
Soltu.DM.01G048580.1	0.254487	0.124453
Soltu.DM.04G018800.1	0.254455	0.0381694
Soltu.DM.01G001660.1	0.254448	0.100749
Soltu.DM.12G028580.1	0.254314	0.0440501
Soltu.DM.01G037370.1	0.254227	0.0969064
Soltu.DM.04G029320.1	0.254096	0.0833134
Soltu.DM.05G019040.1	0.253825	0.106212
Soltu.DM.01G029760.1	0.253699	0.0494254
Soltu.DM.01G038370.1	0.253561	0.118344
Soltu.DM.06G012980.1	0.253556	0.0224031
Soltu.DM.09G020230.2	0.253115	0.0226143
Soltu.DM.11G003850.1	0.253039	0.102121
Soltu.DM.01G043300.2	0.252999	0.12183
Soltu.DM.11G006020.1	0.25298	0.0617904
Soltu.DM.01G050260.1	0.25295	0.125116
Soltu.DM.04G007500.1	0.252874	0.103964
Soltu.DM.01G030910.1	0.25287	0.12628
Soltu.DM.02G023590.1	0.252796	0.0268818
Soltu.DM.08G026240.1	0.252741	0.124431
Soltu.DM.09G011310.1	0.252713	0.0127882
Soltu.DM.07G010620.1	0.252663	0.122268
Soltu.DM.01G045740.1	0.25264	0.0161268
Soltu.DM.08G027200.1	0.252381	0.104563
Soltu.DM.03G019940.2	0.252294	0.0916425
Soltu.DM.01G031950.1	0.251956	0.119813
Soltu.DM.01G000360.1	0.251753	0.115
Soltu.DM.01G033440.1	0.251752	0.10785
Soltu.DM.02G026160.1	0.251571	0.128273
Soltu.DM.03G037350.1	0.251489	0.123319
Soltu.DM.03G023040.1	0.25147	0.12111
Soltu.DM.04G008070.1	0.251369	0.12422
Soltu.DM.01G032360.1	0.251359	0.126237
Soltu.DM.06G012850.1	0.251093	0.0105226
Soltu.DM.06G003100.3	0.250773	0.0732628
Soltu.DM.01G014670.1	0.250744	0.0472689
Soltu.DM.07G023680.2	0.250303	0.105917
Soltu.DM.11G002330.1	0.250184	0.0739719
Soltu.DM.06G034090.1	0.250053	0.128025
Soltu.DM.01G035360.1	0.250018	0.0506231
Soltu.DM.09G005600.1	0.249944	0.106907
Soltu.DM.10G016950.1	0.249767	0.12848
Soltu.DM.01G033560.1	0.249633	0.0835603
Soltu.DM.07G009810.2	0.249624	0.123458
Soltu.DM.08G002000.5	0.249582	0.104516
Soltu.DM.07G000980.1	0.248982	0.128557
Soltu.DM.02G031360.1	0.248936	0.112373
Soltu.DM.03G018080.1	0.248904	0.0959843
Soltu.DM.05G023230.4	0.248896	0.0768201
Soltu.DM.11G023480.1	0.248881	0.128123
Soltu.DM.02G029910.1	0.248789	0.130184
Soltu.DM.01G046590.1	0.248534	0.100808
Soltu.DM.03G037290.5	0.248458	0.099707
Soltu.DM.12G005770.1	0.248404	0.114414
Soltu.DM.11G020050.1	0.248011	0.0242802
Soltu.DM.10G000510.1	0.247622	0.0207909
Soltu.DM.07G026270.2	0.24753	0.121878
Soltu.DM.03G030570.1	0.247389	0.0208933
Soltu.DM.12G004760.1	0.247333	0.102349
Soltu.DM.07G020810.2	0.247258	0.131476
Soltu.DM.05G006920.2	0.247063	0.132033
Soltu.DM.08G022900.1	0.247048	0.129987
Soltu.DM.09G021320.1	0.246975	0.127681
Soltu.DM.12G008140.1	0.246876	0.0247513
Soltu.DM.01G040340.1	0.246708	0.111144
Soltu.DM.01G033960.1	0.246688	0.0710836
Soltu.DM.01G024810.1	0.246543	0.0593092
Soltu.DM.02G014900.1	0.246445	0.0755578
Soltu.DM.07G017930.1	0.246438	0.0232528
Soltu.DM.05G022810.1	0.246137	0.123425
Soltu.DM.02G022030.1	0.245822	0.1309
Soltu.DM.01G039990.1	0.245796	0.133286
Soltu.DM.01G032000.1	0.245789	0.0914469
Soltu.DM.04G028940.3	0.245591	0.0573462
Soltu.DM.10G002310.1	0.24559	0.0794014
Soltu.DM.05G026690.4	0.24541	0.0152674
Soltu.DM.06G019380.1	0.245126	0.0141994
Soltu.DM.03G011750.2	0.244835	0.00613112
Soltu.DM.01G035130.1	0.244421	0.0862547
Soltu.DM.11G016860.1	0.24433	0.129352
Soltu.DM.11G006520.1	0.244302	0.132745
Soltu.DM.01G028050.1	0.244262	0.128125
Soltu.DM.08G023400.3	0.244193	0.0212
Soltu.DM.01G025860.1	0.244182	0.131861
Soltu.DM.02G018210.1	0.243896	0.132365
Soltu.DM.01G038830.2	0.243873	0.0651297
Soltu.DM.07G002680.2	0.243833	0.132691
Soltu.DM.11G024460.1	0.24353	0.0934482
Soltu.DM.02G025710.1	0.243283	0.136873
Soltu.DM.07G014720.1	0.243183	0.0910501
Soltu.DM.03G025640.1	0.242795	0.127106
Soltu.DM.07G025040.1	0.242651	0.0515812
Soltu.DM.07G026980.1	0.242509	0.121489
Soltu.DM.07G009310.2	0.242471	0.0528668
Soltu.DM.01G038280.3	0.242401	0.11781
Soltu.DM.03G021280.1	0.242294	0.107923
Soltu.DM.09G001370.1	0.242179	0.126932
Soltu.DM.04G033800.2	0.242053	0.0955455
Soltu.DM.10G026660.2	0.242016	0.114419
Soltu.DM.02G021740.1	0.241971	0.136371
Soltu.DM.08G028690.1	0.241875	0.0932783
Soltu.DM.11G021880.1	0.241866	0.0938748
Soltu.DM.01G047590.1	0.241785	0.136631
Soltu.DM.12G007830.1	0.241748	0.133013
Soltu.DM.09G029230.1	0.241689	0.136368
Soltu.DM.01G026200.1	0.241631	0.136312
Soltu.DM.08G018720.4	0.241386	0.104187
Soltu.DM.01G037530.1	0.241309	0.117432
Soltu.DM.12G024870.3	0.241298	0.0775993
Soltu.DM.05G005290.1	0.241167	0.0656189
Soltu.DM.01G046940.1	0.241117	0.138467
Soltu.DM.08G012090.1	0.241076	0.136454
Soltu.DM.04G029780.2	0.240725	0.0986842
Soltu.DM.04G030300.2	0.240634	0.118182
Soltu.DM.11G022570.2	0.240584	0.0685397
Soltu.DM.10G013750.1	0.240555	0.122819
Soltu.DM.08G028730.5	0.24045	0.063148
Soltu.DM.10G023230.2	0.240425	0.0198098
Soltu.DM.01G044940.1	0.2404	0.0464587
Soltu.DM.07G005030.1	0.240385	0.140716
Soltu.DM.12G007900.1	0.240067	0.109202
Soltu.DM.03G021250.1	0.239765	0.0530244
Soltu.DM.07G022590.2	0.239758	0.000899684
Soltu.DM.07G025030.1	0.239679	0.0263405
Soltu.DM.01G027960.2	0.239634	0.140005
Soltu.DM.01G042720.1	0.239542	0.0373238
Soltu.DM.06G035000.1	0.239498	0.0744105
Soltu.DM.04G007170.1	0.239489	0.02654
Soltu.DM.08G027430.1	0.239429	0.133973
Soltu.DM.02G023550.1	0.239281	0.0262537
Soltu.DM.07G013830.1	0.239184	0.00210705
Soltu.DM.03G033690.1	0.239163	0.0314416
Soltu.DM.05G023310.1	0.238974	0.0706893
Soltu.DM.03G027120.6	0.238785	0.119155
Soltu.DM.10G018530.1	0.238694	0.139049
Soltu.DM.07G005820.1	0.238583	0.121747
Soltu.DM.09G029640.1	0.238539	0.0659529
Soltu.DM.09G024350.2	0.238493	0.102722
Soltu.DM.01G036060.3	0.23849	0.0270622
Soltu.DM.07G022220.1	0.23825	0.113161
Soltu.DM.05G026830.1	0.238121	0.135264
Soltu.DM.02G026030.1	0.23799	0.143771
Soltu.DM.03G026010.1	0.237822	0.102095
Soltu.DM.01G034330.1	0.237796	0.0898743
Soltu.DM.06G002860.1	0.237588	0.140271
Soltu.DM.05G012790.3	0.237561	0.139941
Soltu.DM.01G042420.1	0.237559	0.0982285
Soltu.DM.01G025780.1	0.237519	0.0140955
Soltu.DM.07G020440.1	0.237434	0.075115
Soltu.DM.01G049800.1	0.237067	0.132588
Soltu.DM.01G040870.1	0.236704	0.0835879
Soltu.DM.06G034980.1	0.236659	0.142823
Soltu.DM.03G036070.1	0.236642	0.0242716
Soltu.DM.03G026850.1	0.236492	0.135849
Soltu.DM.07G005020.1	0.236421	0.13191
Soltu.DM.02G017880.1	0.235958	0.146449
Soltu.DM.07G023560.1	0.235478	0.137588
Soltu.DM.07G000640.1	0.235303	0.129808
Soltu.DM.05G021270.1	0.235255	0.0883598
Soltu.DM.03G008750.1	0.235118	0.0704097
Soltu.DM.12G021240.1	0.235016	0.0628457
Soltu.DM.03G016400.2	0.234896	0.0763993
Soltu.DM.01G049010.1	0.234825	0.143237
Soltu.DM.02G017420.1	0.234662	0.0430731
Soltu.DM.11G005100.1	0.234513	0.133886
Soltu.DM.10G006240.1	0.234394	0.0995698
Soltu.DM.09G006580.1	0.234333	0.0111034
Soltu.DM.02G020890.1	0.234211	0.11917
Soltu.DM.11G003630.1	0.234156	0.142478
Soltu.DM.11G022940.1	0.233793	0.142581
Soltu.DM.05G000070.1	0.233785	0.14772
Soltu.DM.06G033490.1	0.233771	0.0336586
Soltu.DM.07G022840.1	0.23349	0.0922866
Soltu.DM.02G016660.1	0.23341	0.149356
Soltu.DM.05G026920.1	0.233276	0.076728
Soltu.DM.04G032220.1	0.23308	0.0482403
Soltu.DM.01G033290.1	0.233013	0.0656392
Soltu.DM.06G034510.2	0.232992	0.0256859
[truncated: 25,650 more rows]
