# Supplementary material for: Natural allelic variation in the CBF2 transcription factor is a pivotal factor controlling cold resistance in potato
Source: Plant Physiol. 2025 Oct 15;199(2):kiaf428. doi: 10.1093/plphys/kiaf428 (PMC12559889; doi:10.1093/plphys/kiaf428)
Supplement: kiaf428_Supplementary_Data [file kiaf428_supplementary_data.zip › Supplemental Table 5.xlsx]

## Sheet: Supplemental Table 5
Primers list used in this research
Primer	Primer sequence	Function	Restriction Site
qRTPCR-CBF2-F	GGCCCTCTCTATGAATGAGGAAG	qRT-PCR
qRTPCR-CBF2-R	GCATGATCAGCTTCTACATAATCTCCG	qRT-PCR
qRTPCR-GolS1-F	TGCTAGTGACGAAATGGTGGG	qRT-PCR
qRTPCR-GolS1-R	CGAATCCGAAAAGGCTGCTTC	qRT-PCR
qRTPCR-GolS2-F	GTTGGCATGAACCAGGTGAATG	qRT-PCR
qRTPCR-GolS2-R	ACCAGCCTGGGACATAGC	qRT-PCR
qRTPCR-GolS3-F	AGCCATGGAGGTACACTGGA	qRT-PCR
qRTPCR-GolS3-R	AGCCTCTGATAACGCTGCC	qRT-PCR
qRTPCR-ef1α-F	ATTGGAAACGGATATGCTCCA	qRT-PCR
qRTPCR-ef1α-R	TCCTTACCTGAACGCCTGTCA	qRT-PCR
pBI121-CBF2-F	AGAACACGGGGGACTCTAGAATGTTTCCAAGCTATTATTCGGAG	overexpression	Xba I & Sac I
pBI121-CBF2-R	GATCGGGGAAATTCGAGCTCTTAGATTGAATAATTCCATAAAGACATGTAAGC	overexpression
pH7lic-c-HA-GolS3-F	attacgccgaggcctATGGCACCTAATGTTTTTGGTC	overexpression	Stu I
pH7lic-c-HA-GolS3-R	atagggaagaggcctAGCCGCCGATGGAG	overexpression
pGREEN-0800Ⅱ-GolS3(P1)-F	ggcgaattgggtaccaggtaccccaagattaagaacg	Dual-LUC	Kpn I & Nco I
pGREEN-0800Ⅱ-GolS3(P1)-R	ttggcgtcttccatggtaggcgttgggtgggaac	Dual-LUC
pGREEN-0800Ⅱ-GolS3(P2)-F	ggcgaattgggtaccctacagtcaaaaggcatgactc	Dual-LUC
pGREEN-0800Ⅱ-GolS3(P2)-R	tttggcgtcttccatgaaataataaacgatactgagggagtac	Dual-LUC
pBI121-GolS3(P1)-GUS-F	GATTACGCCAAGCTTaggtaccccaagattaagaacg	GUS staining	Hind Ⅲ & Xba I
pBI121-GolS3(P1)-GUS-R	CCGGGGATCCTCTAGAtaggcgttgggtgggaac	GUS staining
pBI121-GolS3(P2)-GUS-F	GATTACGCCAAGCTTctacagtcaaaaggcatgact	GUS staining
pBI121-GolS3(P2)-GUS-R	CGGGGATCCTCTAGAgaaataataaacgatactgagggagt	GUS staining
